# Supplementary material for: Interleukin-17 receptor A (IL-17RA) as a central regulator of the protective immune response against Giardia
Source: Sci Rep. 2017 Aug 17;7:8520. doi: 10.1038/s41598-017-08590-x (PMC5561107; doi:10.1038/s41598-017-08590-x)
Supplement: Supplementary file 2 — Table S1 [file 41598_2017_8590_MOESM2_ESM.xls]

## Sheet: S8. primers for qPCR
Gene	Accessiona	Forward primer		Reverse primer		Ta(°C)c
Genes differentially expressed post G. muris infection
NOS2	NM_010927	GTTCTCAGCCCAACAATACAAGA		GTGGACGGGTCGATGTCAC		60
DUOX2	NM_177610	TTGAAGAGGAATACATGCGGAAG		GGGTCTGCATTACTGGCACTT		60
REG3B	NM_011036	AAGTTCAAGCAGTACAAGCGAT		TAGGCACGGTCTGCAAACAG		60
CIART	NM_001033302	ACTCCACTGTCTCCTGTCGT		CAGGCGGACATAGGATGCAA		60
PER1	NM_011065	CGGATTGTCTATATTTCGGAGCA		TGGGCAGTCGAGATGGTGTA		60
PER2	NM_011066	AAAGCTGACGCACACAAAGAA		ACTCCTCATTAGCCTTCACCT		60
PER3	NM_011067	AAAAGCACCACGGATACTGGC		GGGAGGCTGTAGCTTGTCA		60
ANG4	NM_177544	GGTTGTGATTCCTCCAACTCTG		CTGAAGTTTTCTCCATAAGGGCT		60
MBL2	NM_010776	ACTCCCTGAAGAATATACCCTCC		CGCTATTGAGCACAGATACGAG		60
IL17A	NM_010552	TGACAGTGGTTTATGCAGAGAC		CGTCACGTCCATCTTTGCC		60
DEFB1	NM_007843	GAGCGGAGACAGAATCCTCC		TCTTTTCTCCCAGATGGAGC		60
DEFA3	NM_007850	AGAGCCTTCTGGGTCTCCA		GTCCAGGCTGATCCTATCCA		60
DEFA5	NM_007851	TGGCCTCCAAAGGAGATAGA		TCCAGGCTGATCCTATCCAC		60
DEFA22	NM_207658	GCGACGTTTTCTACAAAGGC		GGACCAGGCTGTGTCTGTCT		60
C2	NM_013484	CGGTGGTAATTTCACCCTCAG		GGTGTGATGTGAGCTAGACCT		60
C3	NM_009778	CCAGCTCCCCATTAGCTCTG		GCACTTGCCTCTTTAGGAAGTC		60
Housekeeping genes
TBP	NM_013684	CAAACCCAGAATTGTTCTCCTT		ATGTGGTCTTCCTGAATCCCT		60
HPRT1	NM_013556	TGGATACAGGCCAGACTTTGTT		CAGATTCAACTTGCGCTCATC		60
RPLPO	NM_007475	ACTGAGATTCGGGATATGCTGT		TGCCTCTGGAGATTTTCGTG		60
GUSB	NM_010368	CCGATTATCCAGAGCGAGTATG		CTCAGCGGTGACTGGTTCG		60
ACTB	NM_007393	CTTCTTTGCAGCTCCTTCGTT		TTCTGACCCATTCCCACCA		60
GADPH	NM_008084	CCTCGTCCCGTAGACAAAATG		TGAAGGGGTCGTTGATGGC		60
aAccession: mRNA accession number in GenBank
cTa (°C): annealing temperature (degree Centigrade)
Table S8: Primer sequences, accession number and annealing temperature of genes analyzed using quantitative Real Time PCR
