# Supplementary material for: Interleukin-17 receptor A (IL-17RA) as a central regulator of the protective immune response against Giardia
Source: Sci Rep. 2017 Aug 17;7:8520. doi: 10.1038/s41598-017-08590-x (PMC5561107; doi:10.1038/s41598-017-08590-x)
Supplement: Supplementary file 3 — Table S2 [file 41598_2017_8590_MOESM3_ESM.xls]

## Sheet: S1. WT INF vs WT CT
Gene symbol	Gene name	RefSeq ID	Fold change
Per3	Period circadian clock 3	NM_011067	13.4925
Ly6g6c	lymphocyte antigen 6 complex, locus G6C	NM_023463	12.6496
Hlf	hepatic leukemia factor	NM_172563	12.3286
Defb1	defensin beta 1	NM_007843	11.7943
Nos2	nitric oxide synthase 2, inducible	NM_010927	10.4165
Il17a	interleukin 17A	NM_010552	9.67319
Per2	period circadian clock 2	NM_011066	9.348
Ciart	circadian associated repressor of transcription	NM_001033302	9.33136
Slc10a2	solute carrier family 10, member 2	NM_011388	8.59485
Gm15299	predicted pseudogene 15299	NM_001170955	7.88849
Mrgpra9	MAS-related GPR, member A9	NM_001288801	7.76697
Cemip	cell migration inducing protein, hyaluronan binding	NM_030728	7.35752
Ang4	angiogenin, ribonuclease A family, member 4	NM_177544	7.20356
Rgs18	regulator of G-protein signaling 18	NM_022881	7.08891
Dbp	D site albumin promoter binding protein	NM_016974	6.84736
Lsmem1	leucine-rich single-pass membrane protein 1	NM_001033437	6.76106
Slc5a8	solute carrier family 5 (iodide transporter), member 8	NM_145423	6.68605
Mbl2	mannose-binding lectin (protein C)	NM_010776	6.46681
Tal1	T cell acute lymphocytic leukemia 1	NM_011527	5.93811
Gnat3	guanine nucleotide binding protein, alpha transducing3	NM_001081143	5.93074
Defa-ps1	defensin, alpha, pseudogene 1	NR_003146	5.88695
Ceacam10	carcinoembryonic antigen-related cell adhesion molecule 10	NM_007675	5.8689
Rsph4a	radial spoke head 4 homolog A	NM_001162957	5.78879
Aloxe3	arachidonate lipoxygenase 3	NM_011786	5.76381
Sucnr1	succinate receptor 1	NM_032400	5.70619
Tmigd1	transmembrane and immunoglobulin domain containing 1	NM_025655	5.69823
Cyp3a44	cytochrome P450, family 3, subfamily a, polypeptide 44	NM_177380	5.60212
Hoxc8	homeobox C8	NM_010466	5.59548
Snx31	sorting nexin 31	NM_025712	5.48464
Bcmo1	beta-carotene oxygenase 1	NM_021486	5.42761
Fkbp5	FK506 binding protein 5	NM_010220	5.21713
Defa22	defensin, alpha, 22	NM_207658	4.91758
Adam2	a disintegrin and metallopeptidase domain 2	NM_009618	4.76096
Enam	enamelin	NM_017468	4.75825
Npl	N-acetylneuraminate pyruvate lyase	NM_028749	4.68132
Fmo2	flavin containing monooxygenase 2	NM_018881	4.67027
3300005D01Rik	RIKEN cDNA 3300005D01 gene	NR_045081	4.57561
Defa21	defensin, alpha, 21	NM_183253	4.54421
Ly6k	lymphocyte antigen 6 complex, locus K	NM_029627	4.52456
Gsdma2	gasdermin A2	NM_029727	4.5241
Nrip3	nuclear receptor interacting protein 3	NM_020610	4.49706
Tef	thyrotroph embryonic factor	NM_153484	4.4648
Gata2	GATA binding protein 2	NM_008090	4.39278
Rfx2	regulatory factor X, 2	NM_027787	4.38346
Cys1	cystin 1	NM_138686	4.31753
Cyp27a1	cytochrome P450, family 27, subfamily a, polypeptide 1	NM_024264	4.27044
Tnfsf15	tumor necrosis factor (ligand) superfamily, member 15	NM_177371	4.26358
Rab44	member 44 RAS oncogene family	NM_001002786	4.26258
Per1	period circadian clock 1	NM_011065	4.23767
Samd5	sterile alpha motif domain containing 5	NM_177271	4.2146
Pmp22	peripheral myelin protein 22	NM_008885	4.20391
Car14	carbonic anhydrase 14	NM_011797	4.15267
Mptx1	mucosal pentraxin 1	NM_025470	4.14072
Duox2	dual oxidase 2	NM_177610	4.10386
Osr2	odd-skipped related 2	NM_054049	4.06935
Gm15293	predicted gene 15293	NM_001177486	4.05165
Ism1	isthmin 1 homolog	NM_001276489	4.04
Mchr1	melanin-concentrating hormone receptor 1	NM_145132	4.02556
Tmem27	transmembrane protein 27	NM_020626	3.93993
Mapk4	mitogen-activated protein kinase 4	NM_172632	3.93026
Gsdmc	gasdermin C	NM_031378	3.90345
Gm10104	predicted gene 10104	NM_001177481	3.8997
Slc34a3	solute carrier family 34, member 3	NM_080854	3.89885
Ano3	anoctamin 3	NM_001128103	3.89757
Csf2rb2	colony stimulating factor 2 receptor, beta 2	NM_007781	3.87327
Cntnap3	contactin associated protein-like 3	NM_001081129	3.8703
D930015M05Rik	RIKEN cDNA D930015M05 gene	NR_040621	3.86533
Gm6289	predicted gene 6289	NM_001039222	3.84007
Gm15292	predicted gene 15292	NM_001177487	3.83213
A730036I17Rik	RIKEN cDNA A730036I17 gene	NR_045838	3.82513
Gas2l3	growth arrest-specific 2 like 3	NM_001284344	3.80731
Slc13a2	solute carrier family 13, member 2	NM_022411	3.78846
Cubn	cubilin (intrinsic factor-cobalamin receptor)	NM_001081084	3.76869
Gsdmc2	gasdermin C2	NM_177912	3.74578
C1qtnf3	C1q and tumor necrosis factor related protein 3	NM_030888	3.70165
Clca6	chloride channel calcium activated 4A	NM_207208	3.70026
5830418P13Rik	RIKEN cDNA 5830418P13 gene	NR_040466	3.66363
Kcnj13	potassium inwardly-rectifying channel, subfamily J, member 13	NM_001110227	3.64828
Abca1	ATP-binding cassette, sub-family A, member 1	NM_013454	3.62219
Upk3a	uroplakin 3A	NM_023478	3.61754
Cd177	CD177 antigen	NM_026862	3.58378
Xpnpep2	X-prolyl aminopeptidase 2, membrane-bound	NM_133213	3.57974
C4bp	complement component 4 binding protein	NM_007576	3.56386
Dusp9	dual specificity phosphatase 9	NM_029352	3.56282
Rgs22	regulator of G-protein signalling 22	NM_001195748	3.54124
Stac2	SH3 and cysteine rich domain 2	NM_146028	3.52856
Gp1ba	glycoprotein 1b, alpha polypeptide	NM_010326	3.51817
Gpr61	G protein-coupled receptor 61	NM_175470	3.48741
Ak8	adenylate kinase 8	NM_001033874	3.46761
Itga2b	integrin alpha 2b	NM_010575	3.43733
Defa3	defensin, alpha, 3	NM_007850	3.43665
P2ry4	pyrimidinergic receptor P2Y, G-protein coupled, 4	NM_020621	3.43143
Igf2	insulin-like growth factor 2	NM_010514	3.39994
Aox2	aldehyde oxidase 2	NM_001008419	3.39004
Gm15315	predicted gene 15315	NM_001177528	3.38889
Gpr123	adhesion G protein-coupled receptor A1	NM_177469	3.37403
Defa5	defensin, alpha, 5	NM_007851	3.37086
Hoxd8	homeobox D8	NM_008276	3.36044
Poln	DNA polymerase N	NM_181857	3.35722
Pde6a	phosphodiesterase 6A, cGMP-specific, rod, alpha	NM_146086	3.34383
Rnf208	ring finger protein 208	NM_176834	3.32393
Defa17	defensin, alpha, 17	NM_001167790	3.31863
Slc25a48	solute carrier family 25, member 48	NM_177809	3.31248
Gm6696	predicted gene 6696	NM_001177523	3.25287
Ccdc37	coiled-coil domain containing 37	NM_173775	3.24841
Lrrn3	leucine rich repeat protein 3, neuronal	NM_010733	3.23871
Actc1	actin, alpha, cardiac muscle 1	NM_009608	3.23776
Dyrk3	dual-specificity tyrosine-(Y)-phosphorylation, regulated kinase 3	NM_145508	3.23194
Twist1	twist basic helix-loop-helix transcription factor 1	NM_011658	3.23179
Sstr4	somatostatin receptor 4	NM_009219	3.22893
Slit1	slit homolog 1	NM_015748	3.22237
Sftpb	surfactant associated protein B	NM_147779	3.21784
Nts	neurotensin	NM_024435	3.21185
Tppp	tubulin polymerization promoting protein	NM_182839	3.1611
4930578C19Rik	RIKEN cDNA 4930578C19 gene	NM_175228	3.15451
Defa26	defensin, alpha, 26	NM_001079933	3.14074
Map3k6	mitogen-activated protein 3 kinase 6	NM_016693	3.1372
Arhgef37	Rho guanine nucleotide exchange factor	NM_177828	3.13377
Mmp7	matrix metallopeptidase 7	NM_010810	3.11582
P2ry2	purinergic receptor P2Y, G-protein coupled 2	NM_008773	3.11303
Oxct2a	3-oxoacid CoA transferase 2A	NM_022033	3.10769
Nov	nephroblastoma overexpressed gene	NM_010930	3.10421
Tfcp2l1	transcription factor CP2-like 1	NM_023755	3.10091
Bhlhe41	basic helix-loop-helix family, member e41	NM_024469	3.09977
Cyp17a1	cytochrome P450, family 17, subfamily a, polypeptide 1	NM_007809	3.09294
Smyd1	SET and MYND domain containing 1	NM_009762	3.08825
Inmt	indolethylamine N-methyltransferase	NM_009349	3.05566
Hoxa6	homeobox A6	NM_010454	3.04637
Mptx2	mucosal pentraxin 2	NM_001205011	3.04443
Krt80	keratin 80	NM_028770	3.03887
Map3k7cl	Map3k7 C-terminal like	NM_144854	3.02795
A4gnt	alpha-1,4-N-acetylglucosaminyltransferase	NM_001077424	2.99996
Gas2l2	growth arrest-specific 2 like 2	NM_001013759	2.99015
Timp3	tissue inhibitor of metalloproteinase 3	NM_011595	2.99009
Tmem132b	transmembrane protein 132B	NM_001190352	2.98766
Kcnj16	potassium inwardly-rectifying channel, subfamily J,member 16	NM_010604	2.98093
Nt5e	5' nucleotidase, ecto	NM_011851	2.97876
Saa1	serum amyloid A 1	NM_009117	2.97796
Wee1	WEE 1 homolog 1	NM_009516	2.9756
Dppa3	developmental pluripotency-associated 3	NM_139218	2.97088
Cntnap1	contactin associated protein-like 1	NM_016782	2.95183
Garem	GRB2 associated, regulator of MAPK1	NM_001033445	2.94303
Ulbp1	UL16 binding protein 1	NM_029975	2.93875
Cpvl	carboxypeptidase, vitellogenic-like	NM_027749	2.92293
Aspn	asporin	NM_025711	2.91766
Daam1	dishevelled associated activator of morphogenesis 1	NM_172464	2.90959
Scube2	signal peptide, CUB domain, EGF-like 2	NM_020052	2.9075
Chat	choline acetyltransferase	NM_009891	2.8998
Klkb1	kallikrein B, plasma 1	NM_008455	2.89807
1700020D05Rik	RIKEN cDNA 1700020D05 gene	NM_023781	2.89351
Abhd2	abhydrolase domain containing 2	NM_018811	2.86279
Nfe2	nuclear factor, erythroid derived 2	NM_008685	2.85972
Krt12	keratin 12	NM_010661	2.85911
Ccdc158	coiled-coil domain containing 158	NM_177230	2.84832
Utp14b	UTP14, U3 small nucleolar ribonucleoprotein, homolog B	NM_001136226	2.84419
Rab30	RAB30, member RAS oncogene family	NM_029494	2.8421
Lyrm7os	LYR motif containing 7, opposite strand	NR_040284	2.84184
Nkd2	naked cuticle 2 homolog	NM_028186	2.84029
Omd	osteomodulin	NM_012050	2.83338
Usp13	ubiquitin specific peptidase 13	NM_001013024	2.81302
Gm14085	predicted gene 14085	NM_001085518	2.81216
Bmp2	bone morphogenetic protein 2	NM_007553	2.80835
Gm15284	predicted gene 15284	NM_001177485	2.80755
Mir145	microRNA 145a	NR_029557	2.80394
Osbp2	oxysterol binding protein 2	NM_152818	2.80321
Slc14a1	solute carrier family 14 (urea transporter), member 1	NM_028122	2.79628
Comp	cartilage oligomeric matrix protein	NM_016685	2.79582
Bmp8b	bone morphogenetic protein 8b	NM_007559	2.79197
Usp35	ubiquitin specific peptidase 35	NM_001177412	2.77642
Ifitm1	interferon induced transmembrane protein 1	NM_026820	2.77208
Reg4	regenerating islet-derived family, member 4	NM_026328	2.76798
Abcb1b	ATP-binding cassette, sub-family B, member 1B	NM_011075	2.76451
Tmem169	transmembrane protein 169	NM_175564	2.75602
Hhipl1	hedgehog interacting protein-like 1	NM_001044380	2.75512
Spink4	serine peptidase inhibitor, Kazal type 4	NM_011463	2.75113
Enkur	enkurin, TRPC channel interacting protein	NM_027728	2.74651
Serpina3n	serine (or cysteine) peptidase inhibitor, clade A, member 3N	NM_009252	2.73958
Itln1	intelectin 1 (galactofuranose binding)	NM_010584	2.72269
Hpgd	hydroxyprostaglandin dehydrogenase 15	NM_008278	2.71631
Frmpd1	FERM and PDZ domain containing 1	NM_001081172	2.71034
Oxct2b	3-oxoacid CoA transferase 2B	NM_181859	2.70102
Gm13547	predicted gene 13547	NM_001177392	2.69995
Slc4a11	solute carrier family 4, sodium bicarbonate transporter-like, member 11	NM_001081162	2.69764
Mira	mistral long non-coding RNA	NR_045199	2.69481
C7	complement component 7	NM_001243837	2.69416
Slc52a3	solute carrier protein family 52, member 3	NM_027172	2.69362
Tnfrsf21	tumor necrosis factor receptor superfamily, member 21	NM_178589	2.66667
Vgf	VGF nerve growth factor inducible	NM_001039385	2.66268
Dgat2	diacylglycerol O-acyltransferase 2	NM_026384	2.65828
Gmpr	guanosine monophosphate reductase	NM_025508	2.65748
Kcng2	potassium voltage-gated channel, subfamily G, member 2	NM_001190373	2.65646
Gpnmb	glycoprotein (transmembrane) nmb	NM_053110	2.65353
Hspa2	heat shock protein 2	NM_008301	2.64455
Sult1a1	sulfotransferase family 1A, phenol-preferring, member 1	NM_133670	2.6367
Igf2os	insulin-like growth factor 2, opposite strand	NR_002855	2.6362
Fhl5	four and a half LIM domains 5	NM_021318	2.63595
Efcab4b	calcium release activated channel regulator 2A	NM_001033464	2.63071
Hif3a	hypoxia inducible factor 3, alpha subunit	NM_016868	2.61914
Tas1r2	taste receptor, type 1, member 2	NM_031873	2.61664
Gm16617	predicted gene, 16617	NR_045728	2.60699
Ephx3	epoxide hydrolase 3	NM_001033163	2.59365
D930020B18Rik	RIKEN cDNA D930020B18 gene	NM_177335	2.59128
Gpr97	adhesion G protein-coupled receptor G3	NM_173036	2.58943
Kcne4	potassium voltage-gated channel, Isk-related subfamily, gene 4	NM_021342	2.58875
Zfp536	zinc finger protein 536	NM_172385	2.583
Slc5a12	solute carrier family 5 (sodium/glucose cotransporter), member 12	NM_001177624	2.57233
Trnp1	TMF1-regulated nuclear protein 1	NM_001081156	2.5705
2010109I03Rik	RIKEN cDNA 2010109I03 gene	NM_025929	2.56662
Dbh	dopamine beta hydroxylase	NM_138942	2.5657
Guca2a	guanylate cyclase activator 2a	NM_008190	2.55048
Ccdc129	coiled-coil domain containing 129	NM_001081665	2.54398
Cry2	cryptochrome 2 (photolyase-like)	NM_009963	2.54196
Wt1	Wilms tumor 1 homolog	NM_144783	2.53902
Gpr15	G protein-coupled receptor 15	NM_001162955	2.53622
Actg2	actin, gamma 2, smooth muscle, enteric	NM_009610	2.53294
Cpne5	copine V	NM_153166	2.52531
2900011O08Rik	RIKEN cDNA 2900011O08 gene	NM_144518	2.52528
Hsd3b2	hydroxy-delta-5-steroid dehydrogenase, 3 beta- and steroid delta-isomerase 2	NM_153193	2.51944
Gjb3	gap junction protein, beta 3	NM_008126	2.51703
Etnk2	ethanolamine kinase 2	NM_175443	2.51587
Tspan4	tetraspanin 4	NM_053082	2.51263
Cmya5	cardiomyopathy associated 5	NM_023821	2.51257
Insrr	insulin receptor-related receptor	NM_011832	2.51254
C1qtnf9	C1q and tumor necrosis factor related protein 9	NM_183175	2.51212
Neto1	neuropilin (NRP) and tolloid (TLL)-like 1	NM_144946	2.51073
Crybb3	crystallin, beta B3	NM_021352	2.49914
Myo1h	myosin 1H	NM_001164573	2.48744
1700016C15Rik	RIKEN cDNA 1700016C15 gene	NM_027077	2.47903
Gpr179	G protein-coupled receptor 179	NM_001081220	2.47482
Adcy8	adenylate cyclase 8	NM_009623	2.47356
Cyp2u1	cytochrome P450, family 2, subfamily u, polypeptide 1	NM_027816	2.47224
Col8a1	collagen, type VIII, alpha 1	NM_007739	2.47003
4933433G15Rik	RIKEN cDNA 4933433G15 gene	NR_040719	2.46945
St8sia6	ST8 alpha-N-acetyl-neuraminide alpha-2,8-sialyltransferase 6	NM_145838	2.46857
Sema5a	sema domain, seven thrombospondin repeats, transmembrane domain (TM) and short cytoplasmic domain 5A	NM_009154	2.46654
Postn	periostin, osteoblast specific factor	NM_015784	2.46572
Defa-rs1	defensin, alpha, related sequence 1	NM_007844	2.46457
Slc6a7	solute carrier family 6 (neurotransmitter transporter, L-proline, member 7	NM_201353	2.45428
Hoxd4	homeobox D4	NM_010469	2.44759
Gm973	predicted gene 973	NM_001013771	2.44532
Pla2g4f	phospholipase A2, group IVF	NM_001024145	2.44051
Fam69c	family with sequence similarity 69, member C	NM_173770	2.43911
Hoxc6	homeobox C6	NM_010465	2.43711
Dll3	delta-like 3	NM_007866	2.43617
Gml	GPI anchored molecule like protein	NM_001177524	2.43531
C4bp-ps1	complement component 4 binding protein, pseudogene 1	NR_028304	2.4326
Hoxb8	homeobox B8	NM_010461	2.43251
Tex40	testis expressed 40	NM_001039494	2.43175
Mfap3l	microfibrillar-associated protein 3-like	NM_027756	2.43031
Cabyr	calcium-binding tyrosine-(Y)-phosphorylation regulated	NM_181731	2.42696
AY761184	cDNA sequence AY761184	NM_001007582	2.42558
Mir24-2	microRNA 24-2	NR_029741	2.42469
Mctp1	multiple C2 domains, transmembrane 1	NM_030174	2.41718
Plek2	pleckstrin 2	NM_013738	2.40502
Pla2g2a	phospholipase A2, group IIA	NR_002926	2.39993
Guca2b	guanylate cyclase activator 2b	NM_008191	2.39935
Slc13a2os	solute carrier family 13, member 2, opposite strand	NR_003282	2.39624
Cdh19	cadherin 19, type 2	NM_001081386	2.39548
Igj	immunoglobulin joining chain	NM_152839	2.39488
Tm4sf19	transmembrane 4 L six family member 19	NM_001160402	2.39326
Megf9	multiple EGF-like-domains 9	NM_172694	2.3889
Cpne7	copine VII	NM_170684	2.38257
Tchh	trichohyalin	NM_001163098	2.38225
Gcgr	glucagon receptor	NM_008101	2.38137
4921536K21Rik	RIKEN cDNA 4921536K21 gene	NM_026150	2.38037
Oosp1	oocyte secreted protein 1	NM_133353	2.37775
Cdh23	cadherin 23	NR_045556	2.37709
Myo18b	myosin XVIIIb	NM_028901	2.37591
Ackr4	atypical chemokine receptor 4	NM_145700	2.37511
Mroh6	maestro heat-like repeat family member 6	NM_001282443	2.37269
Lcn2	lipocalin 2	NM_008491	2.36878
Pcdh8	protocadherin 8	NM_021543	2.36717
Pcdhb5	protocadherin beta 5	NM_053130	2.36447
4933413J09Rik	RIKEN cDNA 4933413J09 gene	NR_038005	2.36392
Tacr1	tachykinin receptor 1	NM_009313	2.36351
Clca1	chloride channel calcium activated 3A1	NM_009899	2.36051
Snord53	small nucleolar RNA, C/D box 53	NR_028551	2.35702
Syt14	synaptotagmin XIV	NM_181546	2.35265
Aqp1	aquaporin 1	NM_007472	2.35235
Gm14851	predicted gene 14851	NM_001177482	2.34915
Nr1d2	nuclear receptor subfamily 1, group D, member 2	NM_011584	2.34344
Slc28a2	solute carrier family 28, member 2	NM_172980	2.34314
Gm16793	predicted gene, 16793	NR_040376	2.34272
4930562C15Rik	RIKEN cDNA 4930562C15 gene	NM_030192	2.34173
Hspb7	heat shock protein family, member 7	NM_013868	2.33794
Eef2k	eukaryotic elongation factor-2 kinase	NM_007908	2.33759
Dok7	docking protein 7	NM_172708	2.3301
Fcgr2b	Fc receptor, IgG, low affinity IIb	NM_010187	2.32445
Avil	advillin	NM_009635	2.32132
Lama3	laminin, alpha 3	NM_010680	2.31043
Prkag3	protein kinase, AMP-activated, gamma 3 non-catatlytic subunit	NM_153744	2.30988
Aard	alanine and arginine rich domain containing protein	NM_175503	2.30935
Trpc1	transient receptor potential cation channel, subfamily C, member 1	NM_011643	2.30871
Dgkb	diacylglycerol kinase, beta	NM_178681	2.30634
Bmp8a	bone morphogenetic protein 8a	NM_007558	2.30623
Enpp7	ectonucleotide pyrophosphatase/phosphodiesterase 7	NM_001030291	2.30122
Acsl3	acyl-CoA synthetase long-chain family member 3	NM_028817	2.29939
Emilin2	elastin microfibril interfacer 2	NM_145158	2.29395
Fam102b	family with sequence similarity 102, member B	NM_001163567	2.29312
Alox5	arachidonate 5-lipoxygenase	NM_009662	2.29037
Eif4ebp3	eukaryotic translation initiation factor 4E binding protein 3	NM_201256	2.28735
Dusp14	dual specificity phosphatase 14	NM_019819	2.28368
Art4	ADP-ribosyltransferase 4	NM_026639	2.28247
Ankrd29	ankyrin repeat domain 29	NM_001190371	2.2816
Myt1l	myelin transcription factor 1-like	NM_008666	2.27356
Myocd	myocardin, transcript variant B	NM_146386	2.26852
Pgm5	phosphoglucomutase 5	NM_175013	2.26816
Loxl4	lysyl oxidase-like 4	NM_053083	2.26695
Myh11	myosin, heavy polypeptide 11, smooth muscle	NM_013607	2.26645
D830031N03Rik	RIKEN cDNA D830031N03 gene	NM_001167918	2.26151
Rgs13	regulator of G-protein signaling 13	NM_153171	2.25988
Glud1	glutamate dehydrogenase 1	NM_008133	2.25681
Prkcg	protein kinase C, gamma	NM_011102	2.2566
Ifrd1	interferon-related developmental regulator 1	NM_013562	2.24986
Dnah2	dynein, axonemal, heavy chain 2	NM_001081330	2.24487
Strip2	striatin interacting protein 2	NR_104576	2.2392
Kcnt2	potassium channel, subfamily T, member 2	NM_001081027	2.23594
Lpar3	lysophosphatidic acid receptor 3	NM_022983	2.2349
Pla2g2f	phospholipase A2, group IIF	NM_012045	2.23474
Mpp3	membrane protein, palmitoylated 3	NM_007863	2.23329
Hhip	Hedgehog-interacting protein	NM_020259	2.23098
9130024F11Rik	RIKEN cDNA 9130024F11 gene	NR_024326	2.23026
Pcp4	Purkinje cell protein 4	NM_008791	2.22974
Brinp2	bone morphogenic protein/retinoic acid inducible neural-specific 2	NM_207583	2.22875
Fut2	fucosyltransferase 2	NM_018876	2.22645
Slc45a3	solute carrier family 45, member 3	NM_145977	2.22518
Mfhas1	malignant fibrous histiocytoma amplified sequence 1	NM_001081279	2.22262
Cldn20	claudin 20	NM_001101560	2.21903
Defa24	defensin, alpha, 24	NM_001024225	2.2181
Frem2	Fras1 related extracellular matrix protein 2	NM_172862	2.21803
Rims1	regulating synaptic membrane exocytosis 1	NM_183018	2.21734
Trpc3	transient receptor potential cation channel, subfamily C, member 3	NM_019510	2.21665
Gpr17	G protein-coupled receptor 17	NM_001025381	2.21593
Kalrn	kalirin, RhoGEF kinase	NM_177357	2.21178
Pik3r3	phosphatidylinositol 3 kinase, regulatory subunit, polypeptide 3	NM_181585	2.21066
Il1rl1	interleukin 1 receptor-like 1	NM_010743	2.20655
Mylip	myosin regulatory light chain interacting protein	NM_153789	2.20604
Rgs5	regulator of G-protein signaling 5	NM_009063	2.19614
Cytl1	cytokine-like 1	NM_001081106	2.19398
Mst1	macrophage stimulating 1	NM_008243	2.19025
Pou2f3	POU domain, class 2, transcription factor 3	NM_011139	2.18999
Erich2	glutamate rich 2	NM_025744	2.18915
S100a11	S100 calcium binding protein A11	NM_016740	2.18862
Sox17	SRY (sex determining region Y)-box 17	NM_011441	2.18349
Syndig1	synapse differentiation inducing 1	NM_001085521	2.18276
Slc5a6	solute carrier family 5, member 6	NM_177870	2.18169
Tespa1	thymocyte expressed, positive selection associated 1	NM_183264	2.17589
Clca3	chloride channel calcium activated 1	NM_017474	2.17551
Nmu	neuromedin U	NM_019515	2.17522
Smim9	small integral membrane protein 9	NM_001033786	2.17359
Masp1	mannan-binding lectin serine peptidase 1	NM_008555	2.17276
Art3	ADP-ribosyltransferase 3	NM_181728	2.17096
Edn1	endothelin 1	NM_010104	2.17093
Hcn3	hyperpolarization-activated, cyclic nucleotide-gated K+ 3	NM_008227	2.16944
Wnt3	wingless-type MMTV integration site family, member 3	NM_009521	2.16803
Retnlg	resistin like gamma	NM_181596	2.16395
Abcg4	ATP-binding cassette, sub-family G, member 4	NM_138955	2.15992
Papss1	3'-phosphoadenosine 5'-phosphosulfate synthase 1	NM_011863	2.15916
Cd163	CD163 antigen	NM_053094	2.15584
Bai2	adhesion G protein-coupled receptor B2	NM_173071	2.15578
Enpp2	ectonucleotide pyrophosphatase/phosphodiesterase 2	NM_015744	2.14955
Ccbe1	collagen and calcium binding EGF domains 1	NM_178793	2.14934
Abcb1a	ATP-binding cassette, sub-family B, member 1A	NM_011076	2.1472
Lrrn4	leucine rich repeat neuronal 4	NM_177303	2.14629
Rorc	RAR-related orphan receptor gamma	NM_011281	2.14572
Mnx1	motor neuron and pancreas homeobox 1	NM_019944	2.14489
Ccdc88a	coiled coil domain containing 88A	NM_176841	2.14388
Satb2	special AT-rich sequence binding protein 2	NM_139146	2.14355
Mertk	c-mer proto-oncogene tyrosine kinase	NM_008587	2.14282
Syngr1	synaptogyrin 1	NM_207708	2.14209
Figf	c-fos induced growth factor	NM_010216	2.14144
Cutal	cutA divalent cation tolerance homolog-like	NM_030021	2.14056
Hist1h2bg	histone cluster 1, H2bg	NM_178196	2.13949
Arnt2	aryl hydrocarbon receptor nuclear translocator 2	NM_007488	2.13741
Cd300lb	CD300 antigen like family member B	NM_199221	2.13282
Wisp1	inducible signaling pathway protein 1	NM_018865	2.13192
Synm	synemin, intermediate filament protein	NM_207663	2.13092
Prox1	prospero homeobox 1	NM_008937	2.13025
Gm11128	predicted gene 11128	NM_001201389	2.12937
BC048546	cDNA sequence BC048546	NM_001001179	2.12791
Prr16	proline rich 16	NM_001081224	2.12086
Zfp185	zinc finger protein 185	NM_009549	2.12065
Nuggc	nuclear GTPase, germinal center associated	NM_001195674	2.12007
Bnc2	basonuclin 2	NM_172870	2.11959
Olfr558	olfactory receptor 558	NM_147093	2.11921
Sox5	SRY (sex determining region Y)-box 5	NM_011444	2.11785
Rgs7bp	regulator of G-protein signalling 7 binding protein	NM_029879	2.11347
Cdc42se2	CDC42 small effector 2	NM_178626	2.11335
Trp53inp1	transformation related protein 53 inducible nuclear protein 1	NM_021897	2.11323
Gfi1b	growth factor independent 1B	NM_008114	2.11248
Slc2a13	solute carrier family 2, member 13	NM_001033633	2.11247
A330021E22Rik	cilia and flagella associated protein 69	NM_172447	2.1115
Lims2	LIM and senescent cell antigen like domains 2	NM_144862	2.1114
1700003D09Rik	RIKEN cDNA 1700003D09 gene	NR_045477	2.1109
Glp2r	glucagon-like peptide 2 receptor	NM_175681	2.10969
Samd4	sterile alpha motif domain containing 4	NM_028966	2.10865
Gm4532	predicted gene 4532	NR_030674	2.10391
Slco3a1	solute carrier organic anion transporter family, member 3a1	NM_023908	2.10099
Oplah	5-oxoprolinase	NM_153122	2.09946
Gdf6	growth differentiation factor 6	NM_013526	2.09903
Scn7a	sodium channel, voltage-gated, type VII, alpha	NM_009135	2.09772
Slc7a15	solute carrier family 7, member 15	NM_177802	2.09455
D630032N06Rik	amyloid beta precursor protein, binding protein 2, opposite strand	NR_028329	2.09131
Pappa	pregnancy-associated plasma protein A	NM_021362	2.09097
Ly6c1	lymphocyte antigen 6 complex, locus C1	NM_010741	2.08778
Maats1	MYCBP-associated, testis expressed 1	NM_001081025	2.08668
Shf	Src homology 2 domain containing F	NM_001013829	2.08451
1700061G19Rik	RIKEN cDNA 1700061G19 gene	NM_030141	2.08322
Coq10b	coenzyme Q10 homolog B	NM_026424	2.08152
Tmtc1	transmembrane and tetratricopeptide repeat containing 1	NM_198967	2.08137
4933406C10Rik	RIKEN cDNA 4933406C10 gene	NR_044986	2.08134
Atp2b2	ATPase, Ca++ transporting, plasma membrane 2	NM_009723	2.0799
Adcy5	adenylate cyclase 5	NM_001012765	2.07987
Alox5ap	arachidonate 5-lipoxygenase activating protein	NM_009663	2.07878
Fam57a	family with sequence similarity 57, member A	NM_027773	2.07811
Epdr1	ependymin related protein 1	NM_134065	2.07682
Osbpl1a	oxysterol binding protein-like 1A	NR_045524	2.0729
Cpeb1	cytoplasmic polyadenylation element binding protein 1	NM_007755	2.07185
9330159F19Rik	RIKEN cDNA 9330159F19 gene	NM_001162537	2.0698
Cend1	cell cycle exit and neuronal differentiation 1	NM_021316	2.0698
St8sia2	ST8 alpha-N-acetyl-neuraminide alpha-2,8-sialyltransferase 2	NM_009181	2.06943
Diras2	DIRAS family, GTP-binding RAS-like 2	NM_001024474	2.06918
Gm5547	predicted gene 5547	NR_045845	2.06768
Des	desmin	NM_010043	2.06752
Slc23a1	solute carrier family 23, member 1	NM_011397	2.0654
Oit3	oncoprotein induced transcript 3	NM_010959	2.06487
Gdnf	glial cell line derived neurotrophic factor	NM_010275	2.06461
Sis	sucrase isomaltase	NM_001081137	2.06405
Catsperg1	catsper channel auxiliary subunit gamma 1	NM_001164658	2.0636
Dfna5	deafness, autosomal dominant 5	NM_018769	2.0633
Cdh6	cadherin 6	NM_007666	2.06285
Bach1	BTB and CNC homology 1	NM_007520	2.05992
Fzd9	frizzled homolog 9	NM_010246	2.05899
Lin7a	lin-7 homolog A	NM_001284329	2.05803
Lonrf1	LON peptidase N-terminal domain and ring finger 1	NM_001081150	2.05765
Hey1	hairy/enhancer-of-split related with YRPW motif 1	NM_010423	2.05254
Hyal1	hyaluronoglucosaminidase 1	NM_008317	2.05246
F730043M19Rik	RIKEN cDNA F730043M19 gene	NR_015602	2.05108
Gucy1a2	guanylate cyclase 1, soluble, alpha 2	NM_001033322	2.04875
Optc	opticin	NM_054076	2.04641
Bend4	BEN domain containing 4	NM_001164806	2.04512
Ascl2	achaete-scute complex homolog 2	NM_008554	2.04475
Ptar1	protein prenyltransferase alpha subunit repeat containing 1	NM_028208	2.0441
Gm2011	predicted gene 2011	NR_038067	2.04359
Hoxb7	homeobox B7	NM_010460	2.04359
Mmp24	matrix metallopeptidase 24	NM_010808	2.04326
Rev1	REV1 homolog	NM_019570	2.04188
S100a14	S100 calcium binding protein A14	NM_025393	2.03841
Lhx6	LIM homeobox protein 6	NM_008500	2.03806
1700001L05Rik	RIKEN cDNA 1700001L05 gene	NR_027980	2.0374
Rab15	RAB15, member RAS oncogene family	NM_134050	2.03733
AA986860	expressed sequence AA986860	NM_177604	2.03614
St3gal1	ST3 beta-galactoside alpha-2,3-sialyltransferase 1	NM_009177	2.03602
Dzip1l	DAZ interacting protein 1-like	NM_028258	2.03376
Mfsd2b	major facilitator superfamily domain containing 2B	NM_001033488	2.0335
Sema3a	sema domain, immunoglobulin domain (Ig), short basic domain, secreted, 3A	NM_009152	2.03202
Eif5a2	eukaryotic translation initiation factor 5A2	NM_177586	2.03087
Pgm2l1	phosphoglucomutase 2-like 1	NM_027629	2.03059
AI854703	expressed sequence AI854703	NR_027236	2.0293
Gfra4	glial cell line derived neurotrophic factor family receptor alpha 4	NM_020014	2.02789
Dusp4	dual specificity phosphatase 4	NM_176933	2.02491
Gprin3	GPRIN family member 3	NM_183183	2.02444
Prex2	phosphatidylinositol-3,4,5-trisphosphate-dependent Rac exchange factor 2	NM_029525	2.02317
Syngap1	synaptic Ras GTPase activating protein 1 homolog	NM_001281491	2.02193
Ttll7	tubulin tyrosine ligase-like family member 7	NM_027594	2.02032
Rwdd2a	RWD domain containing 2A	NM_027100	2.01685
E130012A19Rik	RIKEN cDNA E130012A19 gene	NM_175332	2.01623
Cd34	CD34 antigen	NM_133654	2.01168
Slc1a4	solute carrier family 1, member 4	NM_018861	2.00986
Dusp3	dual specificity phosphatase 3	NM_028207	2.0091
Nmrk1	nicotinamide riboside kinase 1	NM_145497	2.00871
Mamld1	mastermind-like domain containing 1	NM_001256048	2.00836
Mns1	meiosis-specific nuclear structural protein 1	NM_008613	2.00786
Id2	inhibitor of DNA binding 2	NM_010496	2.0072
Ankrd6	ankyrin repeat domain 6	NM_080471	2.0065
Slpi	secretory leukocyte peptidase inhibitor	NM_011414	2.00623
Mapk12	mitogen-activated protein kinase 12	NM_013871	2.00546
Flna	filamin, alpha	NM_010227	2.00489
Sh2d7	SH2 domain containing 7	NM_173778	2.00102
Has3	hyaluronan synthase 3	NM_008217	2.00078
Abcc9	ATP-binding cassette, sub-family C, member 9	NM_021042	2.00049
Eltd1	adhesion G protein-coupled receptor L4	NM_133222	2.00031
Flnc	filamin C, gamma	NM_001081185	2
Ptprcap	protein tyrosine phosphatase, receptor type, C polypeptide-associated protein	NM_016933	-2.00082
Tmie	transmembrane inner ear	NM_146260	-2.00154
Cda	Cytidine deaminase	NM_028176	-2.00412
Slc4a7	solute carrier family 4, sodium bicarbonate cotransporter, member 7	NM_001033270	-2.00496
Map2	microtubule-associated protein 2	NM_008632	-2.01015
1700030C10Rik	RIKEN cDNA 1700030C10 gene	NR_015521	-2.01027
Ifit3	interferon-induced protein with tetratricopeptide repeats 3	NM_010501	-2.01121
Elovl6	ELOVL family member 6, elongation of long chain fatty acids	NM_130450	-2.01127
Mpz	myelin protein zero	NM_008623	-2.01233
Sp100	nuclear antigen Sp100	NM_013673	-2.01424
Usp18	ubiquitin specific peptidase 18	NM_011909	-2.01713
Tnfrsf9	tumor necrosis factor receptor superfamily, member 9	NM_011612	-2.01818
Hhat	hedgehog acyltransferase	NM_144881	-2.01974
Rtn4rl1	reticulon 4 receptor-like 1	NM_177708	-2.01983
Rnf167	ring finger protein 167	NM_027445	-2.02184
Thpo	thrombopoietin	NM_009379	-2.02502
Serpina3f	serine (or cysteine) peptidase inhibitor, clade A, member 3F	NM_001168295	-2.02511
Bco2	beta-carotene oxygenase 2	NM_133217	-2.02583
Piwil2	piwi-like RNA-mediated gene silencing 2	NM_021308	-2.02621
E2f2	E2F transcription factor 2	NM_177733	-2.02905
Aoc1	amine oxidase, copper-containing 1	NM_029638	-2.03193
Ppap2a	phosphatidic acid phosphatase type 2A	NM_008903	-2.03325
Gm15133	predicted gene 15133	NR_040749	-2.03485
Gsdmd	gasdermin D	NM_026960	-2.03503
Dlgap1	discs, large (Drosophila) homolog-associated protein 1	NM_177639	-2.03776
Cd200r2	Cd200 receptor 2	NM_206535	-2.03848
Igsf9	immunoglobulin superfamily, member 9	NM_033608	-2.0409
Aldh3b1	aldehyde dehydrogenase 3 family, member B1	NM_026316	-2.04509
4930539J05Rik	RIKEN cDNA 4930539J05 gene	NR_030689	-2.04621
H2-Oa	histocompatibility 2, O region alpha locus	NM_008206	-2.04739
Arsg	arylsulfatase G	NM_028710	-2.0485
Dnmt3l	DNA (cytosine-5-)-methyltransferase 3-like	NM_019448	-2.04861
Scand1	SCAN domain-containing 1	NM_020255	-2.04881
Vipr2	vasoactive intestinal peptide receptor 2	NM_009511	-2.05037
C8g	complement component 8, gamma polypeptide	NM_027062	-2.05281
Agmat	agmatine ureohydrolase	NM_001081408	-2.05311
H2-DMb1	histocompatibility 2, class II, locus Mb1	NM_010387	-2.05423
Slc25a20	solute carrier family 25, member 20	NM_020520	-2.05803
Sult1c2	sulfotransferase family, cytosolic, 1C, member 2	NM_026935	-2.05943
Vstm2l	V-set and transmembrane domain containing 2-like	NM_198627	-2.06555
Pspn	persephin	NM_008954	-2.06568
Fam198a	family with sequence similarity 198, member A	NM_177743	-2.06747
Clcn1	chloride channel 1	NM_013491	-2.0699
Coq4	coenzyme Q4 homolog	NM_178693	-2.07019
Cd3g	CD3 antigen, gamma polypeptide	NM_009850	-2.07124
Kcns3	potassium voltage-gated channel, delayed-rectifier, subfamily S, member 3	NM_173417	-2.07845
Fam132a	family with sequence similarity 132, member A	NM_026125	-2.07953
Igf2bp3	insulin-like growth factor 2 mRNA binding protein 3	NM_023670	-2.08578
4933417A18Rik	RIKEN cDNA 4933417A18 gene	NM_025750	-2.08773
Abhd17a	abhydrolase domain containing 17A	NM_145421	-2.08942
Mettl7b	methyltransferase like 7B	NM_027853	-2.09984
Pbld2	phenazine biosynthesis-like protein domain containing 2	NM_026085	-2.1008
Aifm3	apoptosis-inducing factor, mitochondrion-associated 3	NM_175178	-2.10517
Cat	catalase	NM_009804	-2.10721
Mx2	MX dynamin-like GTPase 2	NR_003508	-2.10884
Zyg11a	zyg-11 family member A, cell cycle regulator	NM_001167936	-2.11168
Slc23a2	solute carrier family 23, member 2	NM_018824	-2.11229
Trim12a	tripartite motif-containing 12A	NM_023835	-2.11529
Rdh7	retinol dehydrogenase 7	NM_017473	-2.12398
Fst	follistatin	NM_008046	-2.12669
Mfsd2a	major facilitator superfamily domain containing 2A	NM_029662	-2.12866
Ltb4r2	leukotriene B4 receptor 2	NM_020490	-2.13264
Il2rb	interleukin 2 receptor, beta chain	NM_008368	-2.13491
Phlda2	pleckstrin homology-like domain, family A, member 2	NM_009434	-2.13884
2010106C02Rik	RIKEN cDNA 2010106C02 gene	NR_045435	-2.14085
P2rx1	purinergic receptor P2X, ligand-gated ion channel, 1	NM_008771	-2.14317
Tmco4	transmembrane and coiled-coil domains 4	NM_029857	-2.1474
Slc4a5	solute carrier family 4, sodium bicarbonate cotransporter, member 5	NM_001166067	-2.1598
Hnf4aos	hepatic nuclear factor 4 alpha, opposite strand	NR_027970	-2.15997
Mical1	microtubule associated monooxygenase, calponin and LIM dopmain containing 1	NM_138315	-2.16072
Sec14l2	SEC14-like 2	NM_144520	-2.16799
Gm933	predicted gene 933	NM_001256309	-2.17063
Nkg7	natural killer cell group 7 sequence	NM_024253	-2.17144
C430002E04Rik	pluripotency associated transcript 4	NR_040385	-2.17279
Rpph1	ribonuclease P RNA component H1	NR_002142	-2.17434
Gbp10	guanylate-binding protein 10	NM_001039646	-2.17919
Oas3	2'-5' oligoadenylate synthetase 3	NM_145226	-2.18459
Ttc22	tetratricopeptide repeat domain 22	NM_177667	-2.18861
Proz	protein Z, vitamin K-dependent plasma glycoprotein	NM_025834	-2.18886
Gkn3	gastrokine 3	NM_026860	-2.19008
BC018473	cDNA sequence BC018473	NR_003364	-2.19244
Chac1	ChaC, cation transport regulator 1	NM_026929	-2.19463
Gm10638	predicted gene 10638	NR_027829	-2.19489
Asic5	acid-sensing (proton-gated) ion channel family member 5	NM_021370	-2.19551
Gcat	glycine C-acetyltransferase	NM_013847	-2.19621
Chst4	carbohydrate (chondroitin 6/keratan) sulfotransferase 4	NM_011998	-2.20398
Wdpcp	WD repeat containing planar cell polarity effector	NM_145425	-2.22076
Ncald	neurocalcin delta	NM_134094	-2.22784
Lrrn1	leucine rich repeat protein 1, neuronal	NM_008516	-2.23799
Zg16	zymogen granule protein 16	NM_026918	-2.24369
Slfn4	schlafen 4	NM_011410	-2.24485
Sell	selectin, lymphocyte	NM_011346	-2.2545
Hsd17b2	hydroxysteroid (17-beta) dehydrogenase 2	NM_008290	-2.25907
Ces2c	carboxylesterase 2C	NM_145603	-2.27283
Tcea3	transcription elongation factor A, 3	NM_011542	-2.27402
Fam13a	family with sequence similarity 13, member A	NM_153574	-2.28076
Irf7	interferon regulatory factor 7	NM_016850	-2.28966
Dnase1	deoxyribonuclease I	NM_010061	-2.2901
Ugt2b35	UDP glucuronosyltransferase 2 family, polypeptide B35	NM_172881	-2.29589
Abcg2	ATP-binding cassette, sub-family G, member 2	NM_011920	-2.29796
Tmem116	transmembrane protein 116	NM_029912	-2.29943
Bst2	bone marrow stromal cell antigen 2	NM_198095	-2.30531
Crp	C-reactive protein, pentraxin-related	NM_007768	-2.30815
Cdsn	corneodesmosin	NM_001008424	-2.30889
Cxcl9	chemokine (C-X-C motif) ligand 9	NM_008599	-2.3146
Lgals9	lectin, galactose binding, soluble 9	NM_010708	-2.3248
Xaf1	XIAP associated factor 1	NM_001291153	-2.33406
2010005H15Rik	RIKEN cDNA 2010005H15 gene	NM_029733	-2.34015
Ccl5	chemokine (C-C motif) ligand 5	NM_013653	-2.3504
Ros1	Ros1 proto-oncogene	NM_011282	-2.3528
Il18	interleukin 18	NM_008360	-2.35507
Slc25a45	solute carrier family 25, member 45	NM_134154	-2.35888
Gm10639	predicted gene 10639	NM_001122660	-2.36517
Pbld1	phenazine biosynthesis-like protein domain containing 1	NM_026701	-2.36571
Areg	amphiregulin	NM_009704	-2.367
Syne4	spectrin repeat containing, nuclear envelope family member 4	NM_153577	-2.37029
Slc5a4b	solute carrier family 5, member 4b	NM_023219	-2.3714
Cml2	camello-like 2	NM_053096	-2.37576
Lgals3bp	lectin, galactoside-binding, soluble, 3 binding protein	NM_011150	-2.37611
Acoxl	acyl-Coenzyme A oxidase-like	NM_028765	-2.3764
Ftcd	formiminotransferase cyclodeaminase	NM_080845	-2.37861
Dhx58	DEXH (Asp-Glu-X-His) box polypeptide 58	NM_030150	-2.37995
Fat3	FAT tumor suppressor homolog 3	NM_001080814	-2.38557
Cyp2b10	cytochrome P450, family 2, subfamily b, polypeptide 10	NM_009999	-2.38762
Cd7	CD7 antigen	NM_009854	-2.3893
Gm12250	predicted gene 12250	NM_001135115	-2.39142
Ifi47	interferon gamma inducible protein 47	NM_008330	-2.39592
F2	coagulation factor II	NM_010168	-2.40125
Slc9a3	solute carrier family 9, member 3	NM_001081060	-2.40791
Phf11d	PHD finger protein 11D	NM_199015	-2.41002
Gzma	granzyme A	NM_010370	-2.41476
Bfsp1	beaded filament structural protein 1, in lens-CP94	NM_009751	-2.41806
Ifi27l2b	interferon, alpha-inducible protein 27 like 2B	NM_145449	-2.42242
Aqp3	aquaporin 3	NM_016689	-2.42534
Tmem171	transmembrane protein 171	NM_001025606	-2.42574
Tap1	transporter 1, ATP-binding cassette, sub-family B	NM_013683	-2.4317
Ly6f	lymphocyte antigen 6 complex, locus F	NM_008530	-2.43669
Klrb1a	killer cell lectin-like receptor subfamily B member 1A	NM_010737	-2.44028
Gm14446	interferon induced protein with tetratricpeptide repeats 1B like 1	NM_001110517	-2.44178
Rtp4	receptor transporter protein 4	NM_023386	-2.44194
Oas1g	2'-5' oligoadenylate synthetase 1G	NM_011852	-2.44429
Pla2g16	phospholipase A2, group XVI	NM_139269	-2.44478
Popdc3	popeye domain containing 3	NM_024286	-2.44832
Xdh	xanthine dehydrogenase	NM_011723	-2.45317
Papss2	3'-phosphoadenosine 5'-phosphosulfate synthase 2	NM_011864	-2.45528
Akr1c19	aldo-keto reductase family 1, member C19	NM_001013785	-2.45771
Asb4	ankyrin repeat and SOCS box-containing 4	NM_023048	-2.46237
Lcmt1	leucine carboxyl methyltransferase 1	NM_025304	-2.46484
Gsta3	glutathione S-transferase, alpha 3	NM_010356	-2.47064
Psmb10	proteasome (prosome, macropain) subunit, beta type 10	NM_013640	-2.47081
Cyp2j5	cytochrome P450, family 2, subfamily j, polypeptide 5	NM_010007	-2.48083
Topaz1	testis and ovary specific PAZ domain containing 1	NM_001199736	-2.48452
Scamp5	secretory carrier membrane protein 5	NM_020270	-2.48707
Arx	aristaless related homeobox	NM_007492	-2.49039
Hhipl2	hedgehog interacting protein-like 2	NM_030175	-2.49064
Phgdh	3-phosphoglycerate dehydrogenase	NM_016966	-2.49569
Ugt1a7c	UDP glucuronosyltransferase 1 family, polypeptide A7C	NM_201642	-2.49747
Ttr	transthyretin	NM_013697	-2.50474
Ugt2b36	UDP glucuronosyltransferase 2 family, polypeptide B36	NM_001029867	-2.50783
Itpr1	inositol 1,4,5-trisphosphate receptor 1	NM_010585	-2.51331
Dmbt1	deleted in malignant brain tumors 1	NM_007769	-2.51421
Rasd1	RAS, dexamethasone-induced 1	NM_009026	-2.52
Nek10	NIMA (never in mitosis gene a)- related kinase 10	NM_001195229	-2.52324
Syna	syncytin a	NM_001013751	-2.53427
Ypel2	yippee-like 2	NM_001005341	-2.53919
2210407C18Rik	RIKEN cDNA 2210407C18 gene	NM_144544	-2.53929
Gzmb	granzyme B	NM_013542	-2.53956
Rtn4r	reticulon 4 receptor	NM_022982	-2.53967
Grm4	glutamate receptor, metabotropic 4	NM_001291045	-2.54179
Acsl6	acyl-CoA synthetase long-chain family member 6	NM_144823	-2.54473
Ddx60	DEAD Box Protein 60	NM_001081215	-2.54675
Bc1	brain cytoplasmic RNA 1	NR_038088	-2.55301
Oas1c	2'-5' oligoadenylate synthetase 1C	NM_033541	-2.56431
Dnaaf1	dynein, axonemal assembly factor 1	NM_026648	-2.57869
Ttyh1	tweety homolog 1	NM_021324	-2.58453
Ppm1n	protein phosphatase, Mg2+/Mn2+ dependent, 1N	NM_177691	-2.5846
Mmd2	monocyte to macrophage differentiation-associated 2	NM_175217	-2.59172
Cck	cholecystokinin	NM_031161	-2.59452
Bche	butyrylcholinesterase	NM_009738	-2.59702
Cyp2j9	cytochrome P450, family 2, subfamily j, polypeptide 9	NM_028979	-2.60303
Tap2	transporter 2, ATP-binding cassette, sub-family B	NM_011530	-2.60353
Acot1	acyl-CoA thioesterase 1	NM_012006	-2.60698
Mlkl	mixed lineage kinase domain-like	NM_029005	-2.61598
Gpr98	adhesion G protein-coupled receptor V1	NM_054053	-2.61627
Gstm7	glutathione S-transferase, mu 7	NM_026672	-2.62095
Gstm6	glutathione S-transferase, mu 6	NM_008184	-2.62235
Epb4.1l1	erythrocyte protein band 4.1 like 1	NM_013510	-2.62304
4430402I18Rik	RIKEN cDNA 4430402I18 gene	NM_198651	-2.6241
Psmb9	proteasome (prosome, macropain) subunit, beta type 9	NM_013585	-2.63552
Hapln4	hyaluronan and proteoglycan link protein 4	NM_177900	-2.63715
Gm12298	predicted gene 12298	NR_033539	-2.64073
BC021614	cDNA sequence BC021614	NM_144869	-2.64385
Psmb8	proteasome (prosome, macropain) subunit, beta type 8	NM_010724	-2.6455
Bok	BCL2-related ovarian killer	NM_016778	-2.65183
Ces2g	carboxylesterase 2G	NM_197999	-2.65606
Ppp1r14d	protein phosphatase 1, regulatory (inhibitor) subunit 14D	NM_028104	-2.65652
Ghrl	ghrelin	NM_021488	-2.66227
4933401D09Rik	RIKEN cDNA 4933401D09 gene	NR_045431	-2.66647
Gcsam	germinal center associated, signaling and motility	NM_008099	-2.6776
Retsat	retinol saturase	NM_026159	-2.68942
Ugt1a2	UDP glucuronosyltransferase 1 family, polypeptide A2	NM_013701	-2.68984
Dkk4	dickkopf homolog 4	NM_145592	-2.69221
Aldoc	aldolase C, fructose-bisphosphate	NM_009657	-2.69322
1810008I18Rik	RIKEN cDNA 1810008I18 gene	NR_045301	-2.69483
Slc27a5	solute carrier family 27 (fatty acid transporter), member 5	NM_009512	-2.7001
Dlgap3	discs, large (Drosophila) homolog-associated protein 3	NM_198618	-2.70411
Igfals	insulin-like growth factor binding protein, acid labile subunit	NM_008340	-2.70858
Oas1a	2'-5' oligoadenylate synthetase 1A	NM_145211	-2.71617
Scarb1	scavenger receptor class B, member 1 (Scarb1)	NM_016741	-2.71684
Ces2f	carboxylesterase 2F	NM_001079865	-2.71938
Gif	gastric intrinsic factor	NM_008118	-2.72091
Cyp4f15	cytochrome P450, family 4, subfamily f, polypeptide 15	NM_134127	-2.72484
Col7a1	collagen, type VII, alpha 1	NM_007738	-2.73105
Sprr1a	small proline-rich protein 1A	NM_009264	-2.7363
Mill1	MHC I like leukocyte 1	NM_153749	-2.73644
Htatip2	HIV-1 tat interactive protein 2, homolog	NM_016865	-2.73812
St6galnac1	ST6 (alpha-N-acetyl-neuraminyl-2,3-beta-galactosyl-1, 3)-N-acetylgalactosaminide alpha-2,6-sialyltransferase 1)	NM_011371	-2.75072
Apol11a	apolipoprotein L 11a	NM_001177533	-2.76134
Igsf11	immunoglobulin superfamily, member 11	NM_170599	-2.76293
Cyp2c65	cytochrome P450, family 2, subfamily c, polypeptide 65	NM_028191	-2.76508
Apol11b	apolipoprotein L 11b	NM_001143686	-2.77001
Tex12	testis expressed gene 12	NM_025687	-2.77501
H2-Q10	histocompatibility 2, Q region locus 10	NM_010391	-2.77945
Kirrel2	kin of IRRE like 2	NM_172898	-2.78403
Nqo1	NAD(P)H dehydrogenase, quinone 1	NM_008706	-2.79686
Mgst2	microsomal glutathione S-transferase 2	NM_174995	-2.79927
Ranbp3l	RAN binding protein 3-like	NM_198024	-2.80434
C1rl	complement component 1, r subcomponent-like	NM_181344	-2.81377
Alpi	alkaline phosphatase, intestinal	NM_001081082	-2.83447
Cyp2j6	cytochrome P450, family 2, subfamily j, polypeptide 6	NM_010008	-2.83757
Reg3g	regenerating islet-derived 3 gamma	NM_011260	-2.84512
Acot2	acyl-CoA thioesterase 2	NM_134188	-2.84741
Akr1b8	aldo-keto reductase family 1, member B8	NM_008012	-2.84868
Aadac	arylacetamide deacetylase	NM_023383	-2.84884
Ociad2	OCIA domain containing 2	NM_026950	-2.85909
Fcer2a	Fc receptor, IgE, low affinity II, alpha polypeptide	NM_013517	-2.86969
Sstr2	somatostatin receptor 2	NM_009217	-2.87335
Ptk6	PTK6 protein tyrosine kinase 6	NM_009184	-2.88992
Fabp7	fatty acid binding protein 7, brain	NM_021272	-2.90212
Fth1	ferritin heavy chain 1	NR_073181	-2.93975
Ccl19	chemokine (C-C motif) ligand 19	NM_011888	-2.95795
Gstt1	glutathione S-transferase, theta 1	NM_008185	-2.9607
Gbp6	guanylate binding protein 6	NM_194336	-2.97674
Ambp	alpha 1 microglobulin/bikunin	NM_007443	-2.99577
Aldh1l2	aldehyde dehydrogenase 1 family, member L2	NM_153543	-3.02
C430002N11Rik	RIKEN cDNA C430002N11 gene	NR_102296	-3.02873
1700123I01Rik	RIKEN cDNA 1700123I01 gene	NM_001165919	-3.03564
Cbr1	carbonyl reductase 1	NM_007620	-3.04062
Slc19a3	solute carrier family 19, member 3	NM_030556	-3.05402
Oasl2	2'-5' oligoadenylate synthetase-like 2	NM_011854	-3.05692
Akr1c13	aldo-keto reductase family 1, member C13	NM_013778	-3.07821
5033403H07Rik	RIKEN cDNA 5033403H07 gene	NR_040413	-3.08545
Tmem221	transmembrane protein 221	NM_001100462	-3.11616
Adamts4	a disintegrin-like and metallopeptidase with thrombospondin type 1 motif, 4	NM_172845	-3.1274
Trim30a	tripartite motif-containing 30A	NM_009099	-3.13674
Oit1	oncoprotein induced transcript 1	NM_146050	-3.14397
Gstm2	glutathione S-transferase, mu 2	NM_008183	-3.17053
Havcr1	hepatitis A virus cellular receptor 1	NM_134248	-3.18423
Gm10787	predicted gene 10787	NR_045882	-3.18477
Acaa1b	acetyl-Coenzyme A acyltransferase 1B	NM_146230	-3.19814
Ugt1a9	UDP glucuronosyltransferase 1 family, polypeptide A9	NM_201644	-3.20176
Gp6	glycoprotein 6	NM_001163014	-3.20698
Sardh	sarcosine dehydrogenase	NM_138665	-3.21847
Adamts16	a disintegrin-like and metallopeptidase (reprolysin type) with thrombospondin type 1 motif, 16	NM_172053	-3.2357
Morc1	microrchidia 1	NM_010816	-3.24416
Slc30a10	solute carrier family 30, member 10	NM_001033286	-3.26797
Klra5	killer cell lectin-like receptor, subfamily A, member 5	NM_008463	-3.27616
Igtp	interferon gamma induced GTPase	NM_018738	-3.28393
Gsta1	glutathione S-transferase, alpha 1	NM_008181	-3.28584
Ugt2b38	UDP glucuronosyltransferase 2 family, polypeptide B38	NM_133894	-3.29828
Gsta4	glutathione S-transferase, alpha 4	NM_010357	-3.32259
Casp3	caspase 3	NM_009810	-3.32925
Apol10a	apolipoprotein L 10A	NM_177744	-3.3359
Hsd17b13	hydroxysteroid (17-beta) dehydrogenase 13	NM_198030	-3.34523
Lpl	lipoprotein lipase	NM_008509	-3.35074
Acadl	acyl-Coenzyme A dehydrogenase, long-chain	NM_007381	-3.38977
Isg15	ISG15 ubiquitin-like modifier	NM_015783	-3.40664
Ddc	dopa decarboxylase	NM_016672	-3.44004
Gsta2	glutathione S-transferase, alpha 2	NM_008182	-3.46863
Fras1	Fraser syndrome 1 homolog	NM_175473	-3.49452
Slc6a3	solute carrier family 6, member 3	NM_010020	-3.50343
Alppl2	alkaline phosphatase, placental-like 2	NM_007433	-3.51009
Ddit4l	DNA-damage-inducible transcript 4-like	NM_030143	-3.53667
Cyp2c38	cytochrome P450, family 2, subfamily c, polypeptide 38	NM_010002	-3.54658
Scn4b	sodium channel, type IV, beta	NM_001013390	-3.54786
Cldn9	claudin 9	NM_020293	-3.5684
Olfr56	olfactory receptor 56	NM_010999	-3.57714
Car2	carbonic anhydrase 2	NM_009801	-3.57896
Egf	epidermal growth factor	NM_010113	-3.59843
Cpn1	carboxypeptidase N, polypeptide 1	NM_030703	-3.61101
Ces1f	carboxylesterase 1F	NM_144930	-3.6253
Hsd17b6	hydroxysteroid (17-beta) dehydrogenase 6	NM_013786	-3.63081
Lctl	lactase-like	NM_145835	-3.64804
Slc34a2	solute carrier family 34, member 2	NM_011402	-3.68578
Ces1e	carboxylesterase 1E	NM_133660	-3.69227
Fscn3	fascin homolog 3, actin-bundling protein, testicular	NM_019569	-3.75093
Eda	ectodysplasin-A	NM_010099	-3.77202
Herc6	hect domain and RLD 6	NM_025992	-3.8493
Olfr165	olfactory receptor 165	NM_146466	-3.85045
Ces2h	carboxylesterase 2H	NM_001272045	-3.86332
Afm	afamin	NM_145146	-3.92192
Sdr9c7	4short chain dehydrogenase/reductase family 9C, member 7	NM_027301	-3.9233
Bmpr1b	bone morphogenetic protein receptor, type 1B	NM_007560	-3.93643
Plg	plasminogen	NM_008877	-3.9443
Gm3558	predicted gene 3558	NM_001270842	-3.94887
Cym	chymosin	NM_001111143	-3.97309
Slc6a20b	solute carrier family 6, member 20B	NM_011731	-4.037
Adh4	alcohol dehydrogenase 4 (class II), pi polypeptide	NM_011996	-4.06276
Gpr151	G protein-coupled receptor 151	NM_181543	-4.06281
BC089597	cDNA sequence BC089597	NM_145424	-4.07971
Pzp	pregnancy zone protein	NM_007376	-4.08945
Oas2	2'-5' oligoadenylate synthetase 2	NM_145227	-4.10372
Slc37a2	solute carrier family 37 (glycerol-3-phosphate transporter), member 2	NM_020258	-4.10423
Pnp2	purine-nucleoside phosphorylase 2	NM_001123371	-4.14158
Aldh1a7	aldehyde dehydrogenase family 1, subfamily A7	NM_011921	-4.14725
Reg3b	regenerating islet-derived 3 beta	NM_011036	-4.16238
Tmprss6	transmembrane serine protease 6	NM_027902	-4.23521
Dab1	disabled 1	NR_104385	-4.23576
Nfil3	nuclear factor, interleukin 3, regulated	NM_017373	-4.24059
Ugt1a6a	UDP glucuronosyltransferase 1 family, polypeptide A6A	NM_145079	-4.26408
Fut7	fucosyltransferase 7	NM_013524	-4.3432
Slc6a20a	solute carrier family 6, member 20A	NM_139142	-4.35477
Fer1l4	fer-1-like 4	NM_001136556	-4.39298
Gm2061	predicted gene 2061	NR_040305	-4.40259
Hao2	hydroxyacid oxidase 2	NM_019545	-4.46457
1100001G20Rik	WAP four-disulfide core domain 21	NM_183249	-4.49536
Gm156	predicted gene 156	NM_001014997	-4.54157
Gm3776	predicted gene 3776	NM_001243092	-4.58794
Zbp1	Z-DNA binding protein 1	NM_021394	-4.6897
Ces2a	carboxylesterase 2A	NM_133960	-4.72046
C87414	expressed sequence C87414	NM_001164285	-4.75319
Arntl	aryl hydrocarbon receptor nuclear translocator-like	NM_007489	-4.8265
F10	coagulation factor X	NM_007972	-4.97915
Clu	clusterin	NM_013492	-5.07076
Tnni1	troponin I, skeletal, slow 1	NM_021467	-5.14582
1700023E05Rik	theg spermatid protein like	NM_027970	-5.20067
Slc38a8	solute carrier family 38, member 8	NM_001009950	-5.20279
Ifi44	interferon-induced protein 44	NM_133871	-5.22047
Cfhr2	complement factor H-related 2	NM_001025575	-5.26689
Bhmt	betaine-homocysteine methyltransferase	NM_016668	-5.27697
E130309F12Rik	lipid phosphate phosphatase-related protein type 1	NM_178756	-5.43409
Paqr9	progestin and adipoQ receptor family member IX	NM_198414	-5.4451
Nr0b2	nuclear receptor subfamily 0, group B, member 2	NM_011850	-5.50669
Ces3a	carboxylesterase 3A	NM_198672	-5.53216
B3galt5	UDP-Gal:betaGlcNAc beta 1,3-galactosyltransferase, polypeptide 5	NM_033149	-5.71338
B3gnt7	UDP-GlcNAc:betaGal beta-1,3-N-acetylglucosaminyltransferase 7	NM_145222	-6.16727
9130409I23Rik	RIKEN cDNA 9130409I23 gene	NM_001033819	-6.30058
Gstm1	glutathione S-transferase, mu 1	NM_010358	-6.40094
Adad2	adenosine deaminase domain containing 2	NM_029428	-6.40199
Cyp2c66	cytochrome P450, family 2, subfamily c, polypeptide 66	NM_001011707	-6.77946
Cyp2c55	cytochrome P450, family 2, subfamily c, polypeptide 55	NM_028089	-6.82076
Tmem252	transmembrane protein 252	NM_183160	-6.85377
Gstm3	glutathione S-transferase, mu 3	NM_010359	-6.8858
Aldh1a1	aldehyde dehydrogenase family 1, subfamily A1	NM_013467	-6.92223
Gstm4	glutathione S-transferase, mu 4	NM_026764	-7.11893
Ugt2b5	UDP glucuronosyltransferase 2 family, polypeptide B5	NM_009467	-7.95263
Cpn2	carboxypeptidase N, polypeptide 2	NM_027904	-8.19087
Otop3	otopetrin 3	NM_027132	-8.51961
Cyp4a10	cytochrome P450, family 4, subfamily a, polypeptide 10	NM_010011	-8.76189
Cyp2j11	cytochrome P450, family 2, subfamily j, polypeptide 11	NM_001004141	-9.12372
Reg3a	regenerating islet-derived 3 alpha	NM_011259	-13.2451
