# Supplementary material for: Interleukin-17 receptor A (IL-17RA) as a central regulator of the protective immune response against Giardia
Source: Sci Rep. 2017 Aug 17;7:8520. doi: 10.1038/s41598-017-08590-x (PMC5561107; doi:10.1038/s41598-017-08590-x)
Supplement: Supplementary file 4 — Table S3 [file 41598_2017_8590_MOESM4_ESM.xls]

## Sheet: Tables paper
Gene symbol	Gene name	RefSeq ID	Fold change		WT INF vs WT CTRL				Gene symbol	Gene name	RefSeq ID	Fold change
Per3	Period circadian clock 3	NM_011067	13.4925		upregulated				Per3	Period circadian clock 3	NM_011067	13.4925
Ly6g6c	lymphocyte antigen 6 complex, locus G6C	NM_023463	12.6496						Ly6g6c	lymphocyte antigen 6 complex, locus G6C	NM_023463	12.6496
Hlf	hepatic leukemia factor	NM_172563	12.3286						Hlf	hepatic leukemia factor	NM_172563	12.3286
Defb1	defensin beta 1	NM_007843	11.7943						Defb1	defensin beta 1	NM_007843	11.7943
Nos2	nitric oxide synthase 2, inducible	NM_010927	10.4165						Nos2	nitric oxide synthase 2, inducible	NM_010927	10.4165
Il17a	interleukin 17A	NM_010552	9.67319						Il17a	interleukin 17A	NM_010552	9.67319
Per2	period circadian clock 2	NM_011066	9.348						Per2	period circadian clock 2	NM_011066	9.348
Ciart	circadian associated repressor of transcription	NM_001033302	9.33136						Ciart	circadian associated repressor of transcription	NM_001033302	9.33136
Slc10a2	solute carrier family 10, member 2	NM_011388	8.59485						Slc10a2	solute carrier family 10, member 2	NM_011388	8.59485
Gm15299	predicted pseudogene 15299	NM_001170955	7.88849						Gm15299	predicted pseudogene 15299	NM_001170955	7.88849
									Tmem252	transmembrane protein 252	NM_183160	-6.85377
									Gstm3	glutathione S-transferase, mu 3	NM_010359	-6.8858
Gene symbol	Gene name	RefSeq ID	Fold change		KO INF vs KO CTRL				Aldh1a1	aldehyde dehydrogenase family 1, subfamily A1	NM_013467	-6.92223
Ly6g6c	lymphocyte antigen 6 complex, locus G6C	NM_023463	4.36038		upregulated				Gstm4	glutathione S-transferase, mu 4 (Gstm4), transcript, variant 1	NM_026764	-7.11893
Hoxc8	homeobox C8	NM_010466	4.14466						Ugt2b5	UDP glucuronosyltransferase 2 family, polypeptide B5	NM_009467	-7.95263
Nos2	nitric oxide synthase 2, inducible	NM_010927	4.07847						Cpn2	carboxypeptidase N, polypeptide 2	NM_027904	-8.19087
Pde6a	phosphodiesterase 6A, cGMP-specific, rod, alpha	NM_146086	3.60299						Otop3	otopetrin 3	NM_027132	-8.51961
Slc10a2	solute carrier family 10, member 2	NM_011388	3.49394						Cyp4a10	cytochrome P450, family 4, subfamily a, polypeptide 10	NM_010011	-8.76189
Tox2	TOX high mobility group box family member 2	NM_001098799	3.07513						Cyp2j11	cytochrome P450, family 2, subfamily j, polypeptide 11	NM_001004141	-9.12372
Il17a	interleukin 17A	NM_010552	2.98153						Reg3a	regenerating islet-derived 3 alpha	NM_011259	-13.2451
Prg4	proteoglycan 4	NM_021400	2.94384
Tmigd1	transmembrane and immunoglobulin domain containing 1	NM_025655	2.86161
Serpina3n	peptidase inhibitor, clade A, member 3N	NM_009252	2.85911
									Gene symbol	Gene name	RefSeq ID	Fold change
Gene symbol	Gene name	RefSeq ID	Fold change		WT INF vs T CTRL				Ly6g6c	lymphocyte antigen 6 complex, locus G6C	NM_023463	4.36038
Reg3a	regenerating islet-derived 3 alpha	NM_011259	-13.2451		downregulated				Hoxc8	homeobox C8	NM_010466	4.14466
Cyp2j11	cytochrome P450, family 2, subfamily j, polypeptide 11	NM_001004141	-9.12372						Nos2	nitric oxide synthase 2, inducible	NM_010927	4.07847
Cyp4a10	cytochrome P450, family 4, subfamily a, polypeptide 10	NM_010011	-8.76189						Pde6a	phosphodiesterase 6A, cGMP-specific, rod, alpha	NM_146086	3.60299
Otop3	otopetrin 3	NM_027132	-8.51961						Slc10a2	solute carrier family 10, member 2	NM_011388	3.49394
Cpn2	carboxypeptidase N, polypeptide 2	NM_027904	-8.19087						Tox2	TOX high mobility group box family member 2	NM_001098799	3.07513
Ugt2b5	UDP glucuronosyltransferase 2 family, polypeptide B5	NM_009467	-7.95263						Il17a	interleukin 17A	NM_010552	2.98153
Gstm4	glutathione S-transferase, mu 4 (Gstm4), transcript, variant 1	NM_026764	-7.11893						Prg4	proteoglycan 4	NM_021400	2.94384
Aldh1a1	aldehyde dehydrogenase family 1, subfamily A1	NM_013467	-6.92223						Tmigd1	transmembrane and immunoglobulin domain containing 1	NM_025655	2.86161
Gstm3	glutathione S-transferase, mu 3	NM_010359	-6.8858						Serpina3n	peptidase inhibitor, clade A, member 3N	NM_009252	2.85911
Tmem252	transmembrane protein 252	NM_183160	-6.85377						Otop3	otopetrin 3	NM_027132	-3.57237
									Hao2	hydroxyacid oxidase 2	NM_019545	-3.71135
									Gkn3	gastrokine 3	NM_026860	-3.92006
Gene symbol	Gene name	RefSeq ID	Fold change		KO INF vs K O CTRL				Fras1	Fraser syndrome 1 homolog	NM_175473	-4.05354
Cyp2c38	cytochrome P450, family 2, subfamily c, polypeptide 38	NM_010002	-5.23419		donwregulated				BC089597	cDNA sequence BC089597	NM_145424	-4.20228
Cyp2c66	cytochrome P450, family 2, subfamily c, polypeptide 66	NM_001011707	-4.58536						Mcoln3	mucolipin 3	NM_134160	-4.41436
Ppm1n	protein phosphatase, Mg2+/Mn2+ dependent, 1N	NM_177691	-4.48539						Cyp2c55	cytochrome P450, family 2, subfamily c, polypeptide 55	NM_028089	-4.44704
Cyp2c55	cytochrome P450, family 2, subfamily c, polypeptide 55	NM_028089	-4.44704						Ppm1n	protein phosphatase, Mg2+/Mn2+ dependent, 1N	NM_177691	-4.48539
Mcoln3	mucolipin 3	NM_134160	-4.41436						Cyp2c66	cytochrome P450, family 2, subfamily c, polypeptide 66	NM_001011707	-4.58536
BC089597	cDNA sequence BC089597	NM_145424	-4.20228						Cyp2c38	cytochrome P450, family 2, subfamily c, polypeptide 38	NM_010002	-5.23419
Fras1	Fraser syndrome 1 homolog	NM_175473	-4.05354
Gkn3	gastrokine 3	NM_026860	-3.92006
Hao2	hydroxyacid oxidase 2	NM_019545	-3.71135
Otop3	otopetrin 3	NM_027132	-3.57237
Gene symbol	Gene name	RefSeq ID	Fold change		DIFF RESP TO INF
Tmem27		NM_020626			upregulated
Mbl2		NM_010776
Dppa3		NM_139218
Nfe2		NM_008685
Gsdmc		NM_031378
Gp1ba		NM_001195748
Rgs22		NM_010326
Gsdmc2		NM_177912
Nmu		NM_019515
Ccdc129		NM_001081665
Gene symbol	Gene name	RefSeq ID	Fold change		CD
Clec1b			29.4514
Klrb1b			18.6787
Mid1			9.11864
Klrb1c			5.23466
Klra3			5.05857
Etv4			4.05029
Cxcl5			3.38271
Nox1			3.35959
Mfap5			2.8213
Clec9a			2.75038

## Sheet: S2. KO inf vs KO ctrl
Gene symbol	Gene name	RefSeq ID	Fold change
Ly6g6c	lymphocyte antigen 6 complex, locus G6C	NM_023463	4.36038
Hoxc8	homeobox C8	NM_010466	4.14466
Nos2	nitric oxide synthase 2, inducible	NM_010927	4.07847
Pde6a	phosphodiesterase 6A, cGMP-specific, rod, alpha	NM_146086	3.60299
Slc10a2	solute carrier family 10, member 2	NM_011388	3.49394
Tox2	TOX high mobility group box family member 2	NM_001098799	3.07513
Il17a	interleukin 17A	NM_010552	2.98153
Prg4	proteoglycan 4	NM_021400	2.94384
Tmigd1	transmembrane and immunoglobulin domain containing 1	NM_025655	2.86161
Serpina3n	peptidase inhibitor, clade A, member 3N	NM_009252	2.85911
Wnt11	wingless-type MMTV integration site family, member 11	NM_009519	2.83826
Hmgcs2	3-hydroxy-3-methylglutaryl-Coenzyme A synthase 2	NM_008256	2.82621
Igf2os	insulin-like growth factor 2, opposite strand	NR_002855	2.78104
Mybl1	myeloblastosis oncogene-like 1	NM_008651	2.63699
A430093F15Rik	RIKEN cDNA A430093F15 gene	NR_027805	2.57372
Ccl8	chemokine (C-C motif) ligand 8	NM_021443	2.48988
Cpxm1	carboxypeptidase X 1	NM_019696	2.47952
Il10	interleukin 10	NM_010548	2.46772
Musk	muscle, skeletal, receptor tyrosine kinase	NM_010944	2.44537
Cyp3a44	cytochrome P450, family 3, subfamily a, polypeptide 44	NM_177380	2.40425
Fmod	fibromodulin	NM_021355	2.36084
Rtn4rl2	reticulon 4 receptor-like 2	NM_199223	2.3267
Cd6	CD6 antigen	NM_009852	2.31906
Pcsk9	proprotein convertase subtilisin/kexin type 9	NM_153565	2.31422
Clca1	chloride channel calcium activated 3A1	NM_009899	2.31163
Pkhd1l1	polycystic kidney and hepatic disease 1-like 1	NM_138674	2.29625
Txlnb	taxilin beta	NM_138628	2.29346
Dmp1	dentin matrix protein 1	NM_016779	2.27541
Fam217b	family with sequence similarity 217, member B	NM_001081289	2.26846
Cd5	CD5 antigen	NM_007650	2.24937
3300005D01Rik	RIKEN cDNA 3300005D01 gene	NR_045081	2.24794
Psat1	phosphoserine aminotransferase 1	NM_177420	2.22837
Ccdc96	coiled-coil domain containing 96	NM_025725	2.20746
Tgtp2	T cell specific GTPase 2	NM_001145164	2.19983
Il18bp	interleukin 18 binding protein	NM_010531	2.18737
Cdh6	cadherin 6	NM_007666	2.16709
Slamf1	signaling lymphocytic activation molecule family member 1	NM_013730	2.16107
Lrrn4	leucine rich repeat neuronal 4	NM_177303	2.16087
Ggt7	gamma-glutamyltransferase 7	NM_144786	2.15291
Gm10825	predicted gene 10825	NR_028580	2.14213
Pou2f2	POU domain, class 2, transcription factor 2	NM_011138	2.13281
Tnfrsf22	tumor necrosis factor receptor superfamily, member 22	NM_023680	2.12896
Scgb3a1	secretoglobin, family 3A, member 1	NM_170727	2.12225
Fam155a	family with sequence similarity 155, member A	NM_173446	2.11751
Dusp2	dual specificity phosphatase 2	NM_010090	2.11199
Oas2	2'-5' oligoadenylate synthetase 2	NM_145227	2.10422
Lamb3	laminin, beta 3	NM_008484	2.0998
Tgtp1	T cell specific GTPase 1	NM_011579	2.09938
Mir6935	microRNA 6935	NR_105900	2.07976
Foxd2os	forkhead box D2, opposite strand	NR_030721	2.07517
Clstn2	calsyntenin 2	NM_022319	2.07018
Aatk	apoptosis-associated tyrosine kinase	NM_007377	2.0664
Usp18	ubiquitin specific peptidase 18	NM_011909	2.06092
Tmem26	transmembrane protein 26	NM_177794	2.04404
Fmo2	flavin containing monooxygenase 2	NM_018881	2.03734
Ror1	receptor tyrosine kinase-like orphan receptor 1	NM_013845	2.03617
Nova2	neuro-oncological ventral antigen 2	NM_001029877	2.03432
Gna14	guanine nucleotide binding protein, alpha 14	NM_008137	2.02475
Frmd7	FERM domain containing 7	NM_001190332	2.02113
Fndc7	fibronectin type III domain containing 7	NM_177091	2.02013
Jdp2	Jun dimerization protein 2	NM_030887	2.00795
Cd109	CD109 antigen	NM_153098	2.00167
Ugt2a3	UDP glucuronosyltransferase 2 family, polypeptide A3	NM_028094	-2.01284
Ghrl	ghrelin	NM_021488	-2.02706
Tmem229a	transmembrane protein 229A	NM_177013	-2.04968
Hspb9	heat shock protein, alpha-crystallin-related, B9	NM_029307	-2.05893
Ccdc152	coiled-coil domain containing 152	NM_001166063	-2.06127
Cyp2c44	cytochrome P450, family 2, subfamily c, polypeptide 44	NM_001167905	-2.06494
Tnfsf15	tumor necrosis factor (ligand) superfamily, member 15	NM_177371	-2.06578
Dcxr	dicarbonyl L-xylulose reductase	NM_026428	-2.06858
Kcns3	potassium voltage-gated channel, delayed-rectifier, subfamily S, member 3	NM_173417	-2.07275
Cyp2j6	cytochrome P450, family 2, subfamily j, polypeptide 6	NM_010008	-2.07515
AA792892	expressed sequence AA792892	NM_178894	-2.11036
Akr1c13	aldo-keto reductase family 1, member C13	NM_013778	-2.11882
Proz	protein Z, vitamin K-dependent plasma glycoprotein	NM_025834	-2.12049
Gsta3	glutathione S-transferase, alpha 3	NM_010356	-2.14046
Ambp	alpha 1 microglobulin/bikunin	NM_007443	-2.15761
Fam19a3	family with sequence similarity 19, member A3	NM_183224	-2.16878
Wnt5b	wingless-type MMTV integration site family, member 5B	NM_009525	-2.169
Aldoc	aldolase C, fructose-bisphosphate	NM_009657	-2.18703
Nr1d1	nuclear receptor subfamily 1, group D, member 1	NM_145434	-2.19042
Bfsp1	beaded filament structural protein 1, in lens-CP94	NM_009751	-2.20346
Slc6a20a	solute carrier family 6 (neurotransmitter transporter), member 20A	NM_139142	-2.20667
Cyp2j9	cytochrome P450, family 2, subfamily j, polypeptide 9	NM_028979	-2.21763
Prodh2	proline dehydrogenase (oxidase) 2	NM_019546	-2.22272
Mycbpap	MYCBP associated protein	NM_170671	-2.22511
Akr1c19	aldo-keto reductase family 1, member C19	NM_001013785	-2.22863
Gstt1	glutathione S-transferase, theta 1	NM_008185	-2.24377
Gstm6	glutathione S-transferase, mu 6	NM_008184	-2.24378
Slc4a5	solute carrier family 4, sodium bicarbonate cotransporter, member 5	NM_001166067	-2.24649
Agr3	anterior gradient 3	NM_207531	-2.253
Acaa1b	acetyl-Coenzyme A acyltransferase 1B	NM_146230	-2.25727
Slc38a4	solute carrier family 38, member 4	NM_027052	-2.26073
D630023F18Rik	RIKEN cDNA D630023F18 gene	NM_175293	-2.26787
Cabyr	calcium-binding tyrosine-(Y)-phosphorylation regulated	NM_181731	-2.27029
Dkk4	dickkopf homolog 4	NM_145592	-2.28994
9030404E10Rik	RIKEN cDNA 9030404E10 gene	NR_045878	-2.30988
Ugt2b36	UDP glucuronosyltransferase 2 family, polypeptide B36	NM_001029867	-2.3446
Cyp3a25	cytochrome P450, family 3, subfamily a, polypeptide 25	NR_030782	-2.3496
Gstm2	glutathione S-transferase, mu 2	NM_008183	-2.35537
Ugt2b35	UDP glucuronosyltransferase 2 family, polypeptide B35	NM_172881	-2.35841
Cd209a	CD209a antigen	NM_133238	-2.36194
Spata17	spermatogenesis associated 17	NM_029067	-2.36534
Ces1e	carboxylesterase 1E	NM_133660	-2.40819
C87414	expressed sequence C87414	NM_001164285	-2.4108
Bhmt	betaine-homocysteine methyltransferase	NM_016668	-2.43251
Gstm4	glutathione S-transferase, mu 4	NM_026764	-2.44775
Iyd	iodotyrosine deiodinase	NM_027391	-2.44916
Cyp2c65	cytochrome P450, family 2, subfamily c, polypeptide 65	NM_028191	-2.45447
Clec2e	C-type lectin domain family 2, member e	NM_153506	-2.4812
Adh7	alcohol dehydrogenase 7 (class IV), mu or sigma polypeptide	NM_009626	-2.48488
Gm5475	predicted gene 5475	NR_040351	-2.50278
Ccl17	chemokine (C-C motif) ligand 17	NM_011332	-2.50763
Otop2	otopetrin 2	NM_172801	-2.51118
Sardh	sarcosine dehydrogenase	NM_138665	-2.52359
Klrb1	killer cell lectin-like receptor subfamily B member 1	NM_001099918	-2.52541
Mkln1os	muskelin 1, intracellular mediator containing kelch motifs, opposite strand	NR_040300	-2.52786
Aldh1a1	aldehyde dehydrogenase family 1, subfamily A1	NM_013467	-2.52806
Pzp	pregnancy zone protein	NM_007376	-2.56895
Crp	C-reactive protein, pentraxin-related	NM_007768	-2.60912
Ces2a	carboxylesterase 2A	NM_133960	-2.61633
Spsb4	splA/ryanodine receptor domain and SOCS box containing 4	NM_145134	-2.63441
Tas1r2	taste receptor, type 1, member 2	NM_031873	-2.63823
Adh4	alcohol dehydrogenase 4 (class II), pi polypeptide	NM_011996	-2.66128
Reg3a	regenerating islet-derived 3 alpha	NM_011259	-2.69086
Gpr151	G protein-coupled receptor 151	NM_181543	-2.70755
Slc6a20b	solute carrier family 6 (neurotransmitter transporter), member 20B	NM_011731	-2.72146
Gstm3	glutathione S-transferase, mu 3	NM_010359	-2.74784
Acox2	acyl-Coenzyme A oxidase 2, branched chain	NM_053115	-2.82297
Mmp12	matrix metallopeptidase 12	NM_008605	-2.82549
Cml2	camello-like 2	NM_053096	-2.90361
Fam47e	family with sequence similarity 47, member E	NM_001170571	-2.90575
Csf2	colony stimulating factor 2	NM_009969	-3.00209
Mylk3	myosin light chain kinase 3	NM_175441	-3.00945
Kl	klotho	NM_013823	-3.01558
Gstm1	glutathione S-transferase, mu 1	NM_010358	-3.08432
Akr1c14	aldo-keto reductase family 1, member C14	NM_134072	-3.08578
Slc28a1	solute carrier family 28 (sodium-coupled nucleoside transporter), member 1	NM_001004184	-3.11899
Cym	chymosin	NM_001111143	-3.13198
Adam2	a disintegrin and metallopeptidase domain 2	NM_009618	-3.16836
Olfr165	olfactory receptor 165	NM_146466	-3.2176
Tmem202	transmembrane protein 202	NM_178388	-3.50987
Ugt2b5	UDP glucuronosyltransferase 2 family, polypeptide B5	NM_009467	-3.51776
Otop3	otopetrin 3	NM_027132	-3.57237
Hao2	hydroxyacid oxidase 2	NM_019545	-3.71135
Gkn3	gastrokine 3	NM_026860	-3.92006
Fras1	Fraser syndrome 1 homolog	NM_175473	-4.05354
BC089597	cDNA sequence BC089597	NM_145424	-4.20228
Mcoln3	mucolipin 3	NM_134160	-4.41436
Cyp2c55	cytochrome P450, family 2, subfamily c, polypeptide 55	NM_028089	-4.44704
Ppm1n	protein phosphatase, Mg2+/Mn2+ dependent, 1N	NM_177691	-4.48539
Cyp2c66	cytochrome P450, family 2, subfamily c, polypeptide 66	NM_001011707	-4.58536
Cyp2c38	cytochrome P450, family 2, subfamily c, polypeptide 38	NM_010002	-5.23419

## Sheet: S3. WT inf vs KO inf
Gene symbol	Gene name	RefSeq ID	Fold change
Tmem27	transmembrane protein 27	NM_020626	43.1076
Clec1b	C-type lectin domain family 1, member b	NM_019985	22.0321
Mbl2	mannose-binding lectin (protein C) 2	NM_010776	20.3702
Klrb1b	killer cell lectin-like receptor subfamily B member 1B	NM_030599	14.187
Mid1	midline 1	NM_183151	9.26681
Dppa3	developmental pluripotency-associated 3	NM_139218	8.82063
Nfe2	nuclear factor, erythroid derived 2	NM_008685	6.42085
Gsdmc	gasdermin C	NM_031378	6.26526
Rgs22	regulator of G-protein signalling 22	NM_001195748	6.23557
Gp1ba	glycoprotein 1b, alpha polypeptide	NM_010326	5.78429
Klra3	killer cell lectin-like receptor, subfamily A, member 3	NM_010648	5.5028
Gsdmc2	gasdermin C2	NM_177912	5.31721
Nmu	neuromedin U	NM_019515	5.21534
Ccdc129	coiled-coil domain containing 129	NM_001081665	4.75349
Alox5	arachidonate 5-lipoxygenase	NM_009662	4.72057
Ly6g6f	lymphocyte antigen 6 complex, locus G6F	NM_001163192	4.46034
AA467197	expressed sequence AA467197	NM_001004174	4.43247
Rab44	member RAS oncogene family	NM_001002786	4.38346
Ang4	angiogenin, ribonuclease A family, member 4	NM_177544	4.35035
Gpr123	adhesion G protein-coupled receptor A1	NM_177469	4.15332
Itga2b	integrin alpha 2b	NM_010575	4.10322
Nox1	NADPH oxidase 1	NM_172203	3.99237
Trpm5	transient receptor potential cation channel, subfamily M, member 5	NM_020277	3.96794
Ly6g6d	lymphocyte antigen 6 complex, locus G6D	NM_033478	3.91065
Duox2	dual oxidase 2	NM_177610	3.88573
Retnlg	resistin like gamma	NM_181596	3.85481
Gm973	predicted gene 973	NM_001013771	3.85224
Rgs18	regulator of G-protein signaling 18	NM_022881	3.77852
Avil	advillin	NM_009635	3.7339
Frmpd1	FERM and PDZ domain containing 1	NM_001081172	3.65418
Alox5ap	arachidonate 5-lipoxygenase activating protein	NM_009663	3.62251
Acox2	acyl-Coenzyme A oxidase 2, branched chain	NM_053115	3.56603
Slc6a13	solute carrier family 6, member 13	NM_144512	3.55122
Tal1	T cell acute lymphocytic leukemia 1	NM_011527	3.54399
Sucnr1	succinate receptor 1	NM_032400	3.54351
Gata2	GATA binding protein 2	NM_008090	3.49769
Ly6k	lymphocyte antigen 6 complex, locus K	NM_029627	3.44843
Mrgpra9	MAS-related GPR, member A9	NM_001288801	3.44326
Tmem229a	transmembrane protein 229A	NM_177013	3.41021
Siglec5	sialic acid binding Ig-like lectin F	NM_145581	3.39502
Paqr6	progestin and adipoQ receptor family member VI	NM_198410	3.36437
Cldn20	claudin 20	NM_001101560	3.35203
Reg4	regenerating islet-derived family, member 4	NM_026328	3.21591
Cxcl5	chemokine (C-X-C motif) ligand 5	NM_009141	3.18281
Bmx	BMX non-receptor tyrosine kinase	NM_009759	3.11539
Etv4	ets variant 4	NM_008815	3.02035
Sh2d7	SH2 domain containing 7	NM_173778	3.00417
BC048546	cDNA sequence BC048546	NM_001001179	2.99616
Chat	choline acetyltransferase	NM_009891	2.98024
Gm5475	predicted gene 5475	NR_040351	2.9738
Slc4a11	solute carrier family 4, sodium bicarbonate transporter-like, member 11	NM_001081162	2.9588
Nos2	nitric oxide synthase 2, inducible	NM_010927	2.94738
Strip2	striatin interacting protein 2	NR_104576	2.94285
Kirrel3	kin of IRRE like 3	NM_026324	2.92503
AI463170	expressed sequence AI463170	NR_046044	2.91995
Gnat3	guanine nucleotide binding protein, alpha transducing 3	NM_001081143	2.90777
Gm15299	predicted pseudogene 15299	NM_001170955	2.88199
Defa17	defensin, alpha, 17	NM_001167790	2.87473
Tnfsf15	tumor necrosis factor (ligand) superfamily, member 15	NM_177371	2.85332
Krt23	keratin 23	NM_033373	2.84081
Defa-ps1	defensin, alpha, pseudogene 1	NR_003146	2.83939
Ccl28	chemokine (C-C motif) ligand 28	NM_020279	2.82904
9130015A21Rik	RIKEN cDNA 9130015A21 gene	NR_045051	2.8256
Lama3	laminin, alpha 3	NM_010680	2.81876
Clca3	chloride channel calcium activated 1	NM_017474	2.77293
Pou2f3	POU domain, class 2, transcription factor 3	NM_011139	2.74479
Emilin2	elastin microfibril interfacer 2	NM_145158	2.71591
Gm4952	predicted gene 4952	NM_001167907	2.71521
Cd177	CD177 antigen	NM_026862	2.70539
Cpvl	carboxypeptidase, vitellogenic-like	NM_027749	2.69462
Tspan6	tetraspanin 6	NM_019656	2.64547
Klrb1c	killer cell lectin-like receptor subfamily B member 1C	NM_008527	2.60916
Ly6g6e	lymphocyte antigen 6 complex, locus G6E	NM_027366	2.59405
Ccr3	chemokine (C-C motif) receptor 3	NM_009914	2.57137
Barx2	BarH-like homeobox 2	NM_013800	2.55847
Daf2	CD55 molecule, decay accelerating factor for complement B	NM_007827	2.5328
Actc1	actin, alpha, cardiac muscle 1	NM_009608	2.5316
Gpr97	adhesion G protein-coupled receptor G3	NM_173036	2.52979
Gfi1b	growth factor independent 1B	NM_008114	2.52841
Ffar3	free fatty acid receptor 3	NM_001033316	2.51934
Zc3h12a	zinc finger CCCH type containing 12A	NM_153159	2.51294
Tnni3	troponin I, cardiac 3	NM_009406	2.50827
Krt12	keratin 12	NM_010661	2.49189
Smpx	small muscle protein, X-linked	NR_103722	2.49103
Rgs13	regulator of G-protein signaling 13	NM_153171	2.4482
Kl	klotho	NM_013823	2.4436
Prg2	proteoglycan 2, bone marrow	NM_008920	2.43939
Rassf10	Ras association domain family, member 10	NM_175279	2.43586
Angpt1	angiopoietin 1	NM_009640	2.43467
Clec9a	C-type lectin domain family 9, member a	NM_172732	2.41586
Dclk1	doublecortin-like kinase 1	NM_019978	2.41496
Akr1b7	aldo-keto reductase family 1, member B7	NM_009731	2.41396
Spink4	serine peptidase inhibitor, Kazal type 4	NM_011463	2.37709
Me1	malic enzyme 1, NADP(+)-dependent, cytosolic	NM_008615	2.35141
Lrrc55	leucine rich repeat containing 55	NM_001033346	2.33759
Mfap5	microfibrillar associated protein 5	NM_015776	2.32198
Edn1	endothelin 1	NM_010104	2.29167
Prss35	protease, serine 35	NM_178738	2.245
Hck	hemopoietic cell kinase	NM_010407	2.24393
Tnfrsf12a	tumor necrosis factor receptor superfamily, member 12a	NM_013749	2.23329
Optc	opticin	NM_054076	2.23082
Cd300lb	CD300 antigen like family member B	NM_199221	2.22709
Adcy8	adenylate cyclase 8	NM_009623	2.2125
Abcc3	ATP-binding cassette, sub-family C (CFTR/MRP), member 3	NM_029600	2.18793
A4gnt	alpha-1,4-N-acetylglucosaminyltransferase	NM_001077424	2.17541
Fam221a	family with sequence similarity 221, member A	NM_172727	2.15369
Nebl	nebulette	NM_028757	2.14597
Egln3	egl-9 family hypoxia-inducible factor 3	NM_028133	2.14209
Vgf	VGF nerve growth factor inducible	NM_001039385	2.13322
Edn2	endothelin 2	NM_007902	2.13106
Csf2rb2	colony stimulating factor 2 receptor, beta 2, low-affinity	NM_007781	2.13076
Crybb3	crystallin, beta B3	NM_021352	2.12619
Kcnj16	potassium inwardly-rectifying channel, subfamily J, member 16	NM_010604	2.12083
Cd55	CD55 molecule, decay accelerating factor for complement	NM_010016	2.11682
Trpc3	transient receptor potential cation channel, subfamily C, member 3	NM_019510	2.09854
Myl1	myosin, light polypeptide 1	NM_021285	2.09447
Shroom1	shroom family member 1	NM_027917	2.0938
Clec7a	C-type lectin domain family 7, member a	NM_020008	2.09181
Cemip	cell migration inducing protein, hyaluronan binding	NM_030728	2.07282
Pigr	polymeric immunoglobulin receptor	NM_011082	2.05106
Pgap1	post-GPI attachment to proteins 1	NM_001163314	2.04016
Cd34	CD34 antigen	NM_133654	2.03767
Matk	megakaryocyte-associated tyrosine kinase	NM_010768	2.02092
Agr3	anterior gradient 3	NM_207531	2.01335
Dgki	diacylglycerol kinase, iota	NM_001081206	2.01087
Gmpr	guanosine monophosphate reductase	NM_025508	2.00818
Magix	MAGI family member, X-linked	NR_037581	2.00603
Apol10b	apolipoprotein L 10B	NM_177820	-2.0043
Mir5107	microRNA 5107	NR_039567	-2.00946
Oas1b	2'-5' oligoadenylate synthetase 1B	NR_003507	-2.01533
Slc13a2os	solute carrier family 13, member 2, opposite strand	NR_003282	-2.01743
Klre1	killer cell lectin-like receptor family E member 1	NM_153590	-2.01893
Susd3	sushi domain containing 3	NM_028340	-2.0192
BC147527	cDNA sequence BC147527	NM_001037925	-2.0256
Crtam	cytotoxic and regulatory T cell molecule	NM_019465	-2.02841
Mafb	v-maf musculoaponeurotic fibrosarcoma oncogene family, protein B	NM_010658	-2.0402
Lrrc75b	leucine rich repeat containing 75B	NM_198860	-2.0505
Slfn1	schlafen 1	NM_011407	-2.05661
Oas1a	2'-5' oligoadenylate synthetase 1A	NM_145211	-2.0631
Jak3	Janus kinase 3	NM_010589	-2.06403
F830016B08Rik	RIKEN cDNA F830016B08 gene	NM_001101475	-2.06537
Bank1	B cell scaffold protein with ankyrin repeats 1	NM_001033350	-2.06615
Ctla4	cytotoxic T-lymphocyte-associated protein 4	NM_009843	-2.06867
Bst2	bone marrow stromal cell antigen 2	NM_198095	-2.07057
Btbd11	BTB (POZ) domain containing 11	NM_028709	-2.07775
Psmb9	proteasome subunit, beta type 9	NM_013585	-2.08214
Clec12a	C-type lectin domain family 12, member a	NM_177686	-2.08507
Il17ra	interleukin 17 receptor A	NM_008359	-2.08748
Gbp7	guanylate binding protein 7	NM_145545	-2.10088
Tgtp1	T cell specific GTPase 1	NM_011579	-2.10585
Cd7	CD7 antigen	NM_009854	-2.10752
Efhd2	EF hand domain containing 2	NM_025994	-2.10992
Xcl1	chemokine (C motif) ligand 1	NM_008510	-2.11185
Pglyrp2	peptidoglycan recognition protein 2	NR_073184	-2.12939
Ikzf3	IKAROS family zinc finger 3	NM_011771	-2.13213
Ccl5	chemokine (C-C motif) ligand 5	NM_013653	-2.1357
Lck	lymphocyte protein tyrosine kinase	NM_010693	-2.13967
Trat1	T cell receptor associated transmembrane adaptor 1	NM_198297	-2.14245
Bcat1	branched chain aminotransferase 1, cytosolic	NM_007532	-2.14311
Cd22	CD22 antigen	NR_102723	-2.14743
Mybl1	myeloblastosis oncogene-like 1	NM_008651	-2.15946
H2-DMb2	histocompatibility 2, class II, locus Mb2	NM_010388	-2.16573
Irf7	interferon regulatory factor 7	NM_016850	-2.16671
Sema4f	sema domain, immunoglobulin domain, TM domain, and short cytoplasmic domain	NM_011350	-2.171
Fscn3	fascin homolog 3, actin-bundling protein, testicular	NM_019569	-2.17904
Stat1	signal transducer and activator of transcription 1	NM_009283	-2.18787
Bche	butyrylcholinesterase	NM_009738	-2.18912
Gzma	granzyme A	NM_010370	-2.19103
Gm4841	predicted gene 4841	NM_001034859	-2.19655
Bai1	adhesion G protein-coupled receptor B1	NM_174991	-2.19819
Oas1c	2'-5' oligoadenylate synthetase 1C	NM_033541	-2.20238
Car2	carbonic anhydrase 2	NM_009801	-2.20372
Slamf6	SLAM family member 6	NM_030710	-2.20675
Oas1g	2'-5' oligoadenylate synthetase 1G	NM_011852	-2.21197
Cd247	CD247 antigen	NR_103716	-2.21241
Nr4a3	nuclear receptor subfamily 4, group A, member 3	NM_015743	-2.22045
Phf11d	PHD finger protein 11D	NM_199015	-2.23734
9330175E14Rik	RIKEN cDNA 9330175E14 gene	NR_015514	-2.24328
Lef1	lymphoid enhancer binding factor 1	NM_010703	-2.25446
Ms4a4b	membrane-spanning 4-domains, subfamily A, member 4B	NM_021718	-2.25918
Kcna3	potassium voltage-gated channel, shaker-related subfamily, member 3	NM_008418	-2.25981
Cxcl9	chemokine (C-X-C motif) ligand 9	NM_008599	-2.26392
Ptpn22	protein tyrosine phosphatase, non-receptor type 22	NR_104070	-2.26557
Ccl22	chemokine (C-C motif) ligand 22	NM_009137	-2.27515
Slc6a20a	solute carrier family 6, member 20A	NM_139142	-2.27783
Tap1	transporter 1, ATP-binding cassette, sub-family B	NM_013683	-2.27927
Nkg7	natural killer cell group 7 sequence	NM_024253	-2.27938
Gzmb	granzyme B	NM_013542	-2.28221
Lat	linker for activation of T cells	NM_010689	-2.29613
Sla2	Src-like-adaptor 2	NM_029983	-2.30291
Ciita	class II transactivator	NM_007575	-2.30305
Tgtp2	T cell specific GTPase 2	NM_001145164	-2.30916
Gm12185	predicted gene 12185	NM_001045540	-2.31477
Thpo	thrombopoietin	NM_009379	-2.3343
Ptprcap	protein tyrosine phosphatase, receptor type, C polypeptide-associated protein	NM_016933	-2.34248
Nudt5	nudix-type motif 5	NM_016918	-2.34469
Fcrl1	Fc receptor-like 1	NM_178165	-2.35198
Sh2d2a	SH2 domain containing 2A	NM_021309	-2.35268
Serpina3f	serine peptidase inhibitor, clade A, member 3F	NM_001168295	-2.36053
Ifi47	interferon gamma inducible protein 47	NM_008330	-2.37219
Il2rb	interleukin 2 receptor, beta chain	NM_008368	-2.38316
Irgm2	immunity-related GTPase family M member 2	NM_019440	-2.38867
Akr1c19	aldo-keto reductase family 1, member C19	NM_001013785	-2.39142
Acadl	acyl-Coenzyme A dehydrogenase	NM_007381	-2.41464
Tox2	TOX high mobility group box family member 2	NM_001098799	-2.42637
Ddit4l	DNA-damage-inducible transcript 4-like	NM_030143	-2.42989
Oas3	2'-5' oligoadenylate synthetase 3	NM_145226	-2.43939
Olfr56	olfactory receptor 56	NM_010999	-2.45544
Bcl2a1d	B cell leukemia/lymphoma 2 related protein A1d	NM_007536	-2.4604
H2-Ob	histocompatibility 2, O region beta locus	NM_010389	-2.46153
Itgb8	integrin beta 8	NM_177290	-2.48746
Cyp2j6	cytochrome P450, family 2, subfamily j, polypeptide 6	NM_010008	-2.49485
Oasl2	2'-5' oligoadenylate synthetase-like 2	NM_011854	-2.50513
Col9a3	collagen, type IX, alpha 3	NM_009936	-2.52815
Aldh1a1	aldehyde dehydrogenase family 1, subfamily A1	NM_013467	-2.53936
Olfr165	olfactory receptor 165	NM_146466	-2.54714
Gbp6	guanylate binding protein 6	NM_194336	-2.55914
Gm3893	predicted gene 3893	NR_033506	-2.56923
Pdcd1	programmed cell death 1	NM_008798	-2.58863
Herc6	hect domain and RLD 6	NM_025992	-2.62404
Il10	interleukin 10	NM_010548	-2.62694
Icos	inducible T cell co-stimulator	NM_017480	-2.65867
Gpr151	G protein-coupled receptor 151	NM_181543	-2.66951
Il21r	interleukin 21 receptor	NM_021887	-2.6709
Wdpcp	WD repeat containing planar cell polarity effector	NM_145425	-2.6895
Sgk1	serum/glucocorticoid regulated kinase 1	NM_011361	-2.69267
Iigp1	interferon inducible GTPase 1	NM_021792	-2.72284
Nlrc5	NLR family, CARD domain containing 5	NM_001033207	-2.73162
Gm11166	predicted gene 11166	NR_024558	-2.74633
Lag3	lymphocyte-activation gene 3	NM_008479	-2.75726
Apol10a	apolipoprotein L 10A	NM_177744	-2.77074
Il18bp	interleukin 18 binding protein	NM_010531	-2.78856
Irgm1	immunity-related GTPase family M member 1	NM_008326	-2.79742
Rasd1	RAS, dexamethasone-induced 1	NM_009026	-2.81581
Gm12250	predicted gene 12250	NM_001135115	-2.83066
Gcsam	germinal center associated, signaling and motility	NM_008099	-2.84841
Rbakdn	RB-associated KRAB zinc finger downstream neighbor	NR_040426	-2.85229
C730036E19Rik	RIKEN cDNA C730036E19 gene	NR_038011	-2.86561
Cpn2	carboxypeptidase N, polypeptide 2	NM_027904	-2.86923
Apol6	apolipoprotein L 6	NM_028010	-2.87283
Trim30a	tripartite motif-containing 30A	NM_009099	-2.91553
Folr4	IZUMO1 receptor, JUNO	NM_176807	-2.9702
Cd6	CD6 antigen	NM_009852	-3.03043
Gm11346	predicted gene 11346	NR_024599	-3.05773
Zbtb16	zinc finger and BTB domain containing 16	NM_001033324	-3.07198
Oas2	2'-5' oligoadenylate synthetase 2	NM_145227	-3.1037
Il3ra	interleukin 3 receptor, alpha chain	NM_008369	-3.15162
Il17a	interleukin 17A	NM_010552	-3.21854
Cox6a2	cytochrome c oxidase subunit VIa polypeptide 2	NM_009943	-3.22714
Sell	selectin, lymphocyte	NM_011346	-3.27856
Timd2	T cell immunoglobulin and mucin domain containing 2	NM_134249	-3.34111
Igtp	interferon gamma induced GTPase	NM_018738	-3.37526
Cd5	CD5 antigen	NM_007650	-3.40476
Pck1	phosphoenolpyruvate carboxykinase 1, cytosolic	NM_011044	-3.4049
Fam71b	family with sequence similarity 71, member B	NM_001013783	-3.4256
Fndc9	fibronectin type III domain containing 9	NM_177075	-3.43138
Zbp1	Z-DNA binding protein 1	NM_021394	-3.46438
Ctcflos	CCCTC-binding factor-like, opposite strand	NR_040321	-3.50453
Gbp10	guanylate-binding protein 10	NM_001039646	-3.52641
Apol11b	apolipoprotein L 11b	NM_001143686	-3.6213
Dntt	deoxynucleotidyltransferase, terminal	NM_009345	-3.68712
Ccr7	chemokine (C-C motif) receptor 7	NM_007719	-3.71115
Afm	afamin	NM_145146	-3.7613
Bcl2l15	BCLl2-like 15	NM_001142960	-3.76613
Oas1e	2'-5' oligoadenylate synthetase 1E	NM_145210	-3.8238
Siglech	sialic acid binding Ig-like lectin H	NM_178706	-3.82656
Sh2d1a	SH2 domain containing 1A	NM_011364	-3.85327
Dusp2	dual specificity phosphatase 2	NM_010090	-3.89046
Reg3a	regenerating islet-derived 3 alpha	NM_011259	-3.89783
A430093F15Rik	RIKEN cDNA A430093F15 gene	NR_027805	-3.90349
Cd8b1	CD8 antigen, beta chain 1	NM_009858	-4.00763
Reg3g	regenerating islet-derived 3 gamma	NM_011260	-4.24728
Gm156	predicted gene 156	NM_001014997	-4.26466
Ifi44	interferon-induced protein 44	NM_133871	-4.26865
Bfsp2	beaded filament structural protein 2, phakinin	NM_001002896	-4.28999
Dock2	dedicator of cyto-kinesis 2	NM_033374	-4.35246
Ccr6	chemokine (C-C motif) receptor 6	NM_009835	-4.5202
Itgad	integrin, alpha D	NM_001029872	-4.58511
Ubd	ubiquitin D	NM_023137	-4.80041
Slamf1	signaling lymphocytic activation molecule family member 1	NM_013730	-4.94026
Havcr1	hepatitis A virus cellular receptor 1	NM_134248	-5.05895
1100001G20Rik	WAP four-disulfide core domain 21	NM_183249	-5.1624
Reg3b	regenerating islet-derived 3 beta	NM_011036	-5.19487
Amotl1	angiomotin-like 1	NM_001081395	-5.67772
Cecr6	cat eye syndrome chromosome region, candidate 6	NM_033567	-6.20132
Klra5	killer cell lectin-like receptor, subfamily A, member 5	NM_008463	-7.50249
BC064078	cDNA sequence BC064078	NR_015455	-10.5988

## Sheet: S2. IPA WT INF vs WT CT
Function	IPA prediction	Involved upregulated genes	Involved downregulated genes
Vasoconstriction	Increased	NOS2, IL17A, TAL1, GATA2, TNFSF15	TNNI1, CLU, ARNTL, ALDH1A7, PLG
Development of cardiovascular system	Increased	NOS2, IL17A, TAL1, GATA2, TNFSF15	TNNI1, CLU, ARNTL, ALDH1A7, PLG
Vasculogenesis	Increased	NOS2, IL17A, TAL1, TNFSF15, CSF2RB2	CLU, ARNTL, ALDH1A7, PLG, EGF
Development of blood vessel	Increased	NOS2, IL17A, TAL1, GATA2, TNFSF15	CLU, ARNTL, ALDH1A7, PLG, EGF
Development of epithelial tissue	Increased	IL17A, TAL1, TNFSF15, IGF2, SAA1	PLG, EGF, CAR2, FRAS1, SCARB1
Conjugation of glutathione	Decreased		GSTM3, GSTM1, GM3776, GSTA4, GSTM2
Multiple sclerosis	Decreased	NOS2, IL17A, FCGR2B, POU2F3, MERTK	SLC6A3, ISG15, OAS1A, TAP2, BCHE
Synthesis of terpenoid	Decreased	CYP27A1, IGF2, TFCP2L1, CYP17A1, BMP2	ALDH1A1, RDH16, ADH4, PLG, EGF
Metabolism of terpenoid	Decreased	SLC10A2, CYP3A44, BCMO1, CYP27A1, ABCA1	ALDH1A1, CYP2C66, NR0B2, RDH16, ADH4
