# Supplementary material for: Interleukin-17 receptor A (IL-17RA) as a central regulator of the protective immune response against Giardia
Source: Sci Rep. 2017 Aug 17;7:8520. doi: 10.1038/s41598-017-08590-x (PMC5561107; doi:10.1038/s41598-017-08590-x)
Supplement: Supplementary file 5 — Table S4 [file 41598_2017_8590_MOESM5_ESM.xls]

## Sheet: S4. KO INF vs KO CT
Gene symbol	Gene name	RefSeq ID	Fold change
Ly6g6c	lymphocyte antigen 6 complex, locus G6C	NM_023463	4.36038
Hoxc8	homeobox C8	NM_010466	4.14466
Nos2	nitric oxide synthase 2, inducible	NM_010927	4.07847
Pde6a	phosphodiesterase 6A, cGMP-specific, rod, alpha	NM_146086	3.60299
Slc10a2	solute carrier family 10, member 2	NM_011388	3.49394
Tox2	TOX high mobility group box family member 2	NM_001098799	3.07513
Il17a	interleukin 17A	NM_010552	2.98153
Prg4	proteoglycan 4	NM_021400	2.94384
Tmigd1	transmembrane and immunoglobulin domain containing 1	NM_025655	2.86161
Serpina3n	peptidase inhibitor, clade A, member 3N	NM_009252	2.85911
Wnt11	wingless-type MMTV integration site family, member 11	NM_009519	2.83826
Hmgcs2	3-hydroxy-3-methylglutaryl-Coenzyme A synthase 2	NM_008256	2.82621
Igf2os	insulin-like growth factor 2, opposite strand	NR_002855	2.78104
Mybl1	myeloblastosis oncogene-like 1	NM_008651	2.63699
A430093F15Rik	RIKEN cDNA A430093F15 gene	NR_027805	2.57372
Ccl8	chemokine (C-C motif) ligand 8	NM_021443	2.48988
Cpxm1	carboxypeptidase X 1	NM_019696	2.47952
Il10	interleukin 10	NM_010548	2.46772
Musk	muscle, skeletal, receptor tyrosine kinase	NM_010944	2.44537
Cyp3a44	cytochrome P450, family 3, subfamily a, polypeptide 44	NM_177380	2.40425
Fmod	fibromodulin	NM_021355	2.36084
Rtn4rl2	reticulon 4 receptor-like 2	NM_199223	2.3267
Cd6	CD6 antigen	NM_009852	2.31906
Pcsk9	proprotein convertase subtilisin/kexin type 9	NM_153565	2.31422
Clca1	chloride channel calcium activated 3A1	NM_009899	2.31163
Pkhd1l1	polycystic kidney and hepatic disease 1-like 1	NM_138674	2.29625
Txlnb	taxilin beta	NM_138628	2.29346
Dmp1	dentin matrix protein 1	NM_016779	2.27541
Fam217b	family with sequence similarity 217, member B	NM_001081289	2.26846
Cd5	CD5 antigen	NM_007650	2.24937
3300005D01Rik	RIKEN cDNA 3300005D01 gene	NR_045081	2.24794
Psat1	phosphoserine aminotransferase 1	NM_177420	2.22837
Ccdc96	coiled-coil domain containing 96	NM_025725	2.20746
Tgtp2	T cell specific GTPase 2	NM_001145164	2.19983
Il18bp	interleukin 18 binding protein	NM_010531	2.18737
Cdh6	cadherin 6	NM_007666	2.16709
Slamf1	signaling lymphocytic activation molecule family member 1	NM_013730	2.16107
Lrrn4	leucine rich repeat neuronal 4	NM_177303	2.16087
Ggt7	gamma-glutamyltransferase 7	NM_144786	2.15291
Gm10825	predicted gene 10825	NR_028580	2.14213
Pou2f2	POU domain, class 2, transcription factor 2	NM_011138	2.13281
Tnfrsf22	tumor necrosis factor receptor superfamily, member 22	NM_023680	2.12896
Scgb3a1	secretoglobin, family 3A, member 1	NM_170727	2.12225
Fam155a	family with sequence similarity 155, member A	NM_173446	2.11751
Dusp2	dual specificity phosphatase 2	NM_010090	2.11199
Oas2	2'-5' oligoadenylate synthetase 2	NM_145227	2.10422
Lamb3	laminin, beta 3	NM_008484	2.0998
Tgtp1	T cell specific GTPase 1	NM_011579	2.09938
Mir6935	microRNA 6935	NR_105900	2.07976
Foxd2os	forkhead box D2, opposite strand	NR_030721	2.07517
Clstn2	calsyntenin 2	NM_022319	2.07018
Aatk	apoptosis-associated tyrosine kinase	NM_007377	2.0664
Usp18	ubiquitin specific peptidase 18	NM_011909	2.06092
Tmem26	transmembrane protein 26	NM_177794	2.04404
Fmo2	flavin containing monooxygenase 2	NM_018881	2.03734
Ror1	receptor tyrosine kinase-like orphan receptor 1	NM_013845	2.03617
Nova2	neuro-oncological ventral antigen 2	NM_001029877	2.03432
Gna14	guanine nucleotide binding protein, alpha 14	NM_008137	2.02475
Frmd7	FERM domain containing 7	NM_001190332	2.02113
Fndc7	fibronectin type III domain containing 7	NM_177091	2.02013
Jdp2	Jun dimerization protein 2	NM_030887	2.00795
Cd109	CD109 antigen	NM_153098	2.00167
Ugt2a3	UDP glucuronosyltransferase 2 family, polypeptide A3	NM_028094	-2.01284
Ghrl	ghrelin	NM_021488	-2.02706
Tmem229a	transmembrane protein 229A	NM_177013	-2.04968
Hspb9	heat shock protein, alpha-crystallin-related, B9	NM_029307	-2.05893
Ccdc152	coiled-coil domain containing 152	NM_001166063	-2.06127
Cyp2c44	cytochrome P450, family 2, subfamily c, polypeptide 44	NM_001167905	-2.06494
Tnfsf15	tumor necrosis factor (ligand) superfamily, member 15	NM_177371	-2.06578
Dcxr	dicarbonyl L-xylulose reductase	NM_026428	-2.06858
Kcns3	potassium voltage-gated channel, delayed-rectifier, subfamily S, member 3	NM_173417	-2.07275
Cyp2j6	cytochrome P450, family 2, subfamily j, polypeptide 6	NM_010008	-2.07515
AA792892	expressed sequence AA792892	NM_178894	-2.11036
Akr1c13	aldo-keto reductase family 1, member C13	NM_013778	-2.11882
Proz	protein Z, vitamin K-dependent plasma glycoprotein	NM_025834	-2.12049
Gsta3	glutathione S-transferase, alpha 3	NM_010356	-2.14046
Ambp	alpha 1 microglobulin/bikunin	NM_007443	-2.15761
Fam19a3	family with sequence similarity 19, member A3	NM_183224	-2.16878
Wnt5b	wingless-type MMTV integration site family, member 5B	NM_009525	-2.169
Aldoc	aldolase C, fructose-bisphosphate	NM_009657	-2.18703
Nr1d1	nuclear receptor subfamily 1, group D, member 1	NM_145434	-2.19042
Bfsp1	beaded filament structural protein 1, in lens-CP94	NM_009751	-2.20346
Slc6a20a	solute carrier family 6 (neurotransmitter transporter), member 20A	NM_139142	-2.20667
Cyp2j9	cytochrome P450, family 2, subfamily j, polypeptide 9	NM_028979	-2.21763
Prodh2	proline dehydrogenase (oxidase) 2	NM_019546	-2.22272
Mycbpap	MYCBP associated protein	NM_170671	-2.22511
Akr1c19	aldo-keto reductase family 1, member C19	NM_001013785	-2.22863
Gstt1	glutathione S-transferase, theta 1	NM_008185	-2.24377
Gstm6	glutathione S-transferase, mu 6	NM_008184	-2.24378
Slc4a5	solute carrier family 4, sodium bicarbonate cotransporter, member 5	NM_001166067	-2.24649
Agr3	anterior gradient 3	NM_207531	-2.253
Acaa1b	acetyl-Coenzyme A acyltransferase 1B	NM_146230	-2.25727
Slc38a4	solute carrier family 38, member 4	NM_027052	-2.26073
D630023F18Rik	RIKEN cDNA D630023F18 gene	NM_175293	-2.26787
Cabyr	calcium-binding tyrosine-(Y)-phosphorylation regulated	NM_181731	-2.27029
Dkk4	dickkopf homolog 4	NM_145592	-2.28994
9030404E10Rik	RIKEN cDNA 9030404E10 gene	NR_045878	-2.30988
Ugt2b36	UDP glucuronosyltransferase 2 family, polypeptide B36	NM_001029867	-2.3446
Cyp3a25	cytochrome P450, family 3, subfamily a, polypeptide 25	NR_030782	-2.3496
Gstm2	glutathione S-transferase, mu 2	NM_008183	-2.35537
Ugt2b35	UDP glucuronosyltransferase 2 family, polypeptide B35	NM_172881	-2.35841
Cd209a	CD209a antigen	NM_133238	-2.36194
Spata17	spermatogenesis associated 17	NM_029067	-2.36534
Ces1e	carboxylesterase 1E	NM_133660	-2.40819
C87414	expressed sequence C87414	NM_001164285	-2.4108
Bhmt	betaine-homocysteine methyltransferase	NM_016668	-2.43251
Gstm4	glutathione S-transferase, mu 4	NM_026764	-2.44775
Iyd	iodotyrosine deiodinase	NM_027391	-2.44916
Cyp2c65	cytochrome P450, family 2, subfamily c, polypeptide 65	NM_028191	-2.45447
Clec2e	C-type lectin domain family 2, member e	NM_153506	-2.4812
Adh7	alcohol dehydrogenase 7 (class IV), mu or sigma polypeptide	NM_009626	-2.48488
Gm5475	predicted gene 5475	NR_040351	-2.50278
Ccl17	chemokine (C-C motif) ligand 17	NM_011332	-2.50763
Otop2	otopetrin 2	NM_172801	-2.51118
Sardh	sarcosine dehydrogenase	NM_138665	-2.52359
Klrb1	killer cell lectin-like receptor subfamily B member 1	NM_001099918	-2.52541
Mkln1os	muskelin 1, intracellular mediator containing kelch motifs, opposite strand	NR_040300	-2.52786
Aldh1a1	aldehyde dehydrogenase family 1, subfamily A1	NM_013467	-2.52806
Pzp	pregnancy zone protein	NM_007376	-2.56895
Crp	C-reactive protein, pentraxin-related	NM_007768	-2.60912
Ces2a	carboxylesterase 2A	NM_133960	-2.61633
Spsb4	splA/ryanodine receptor domain and SOCS box containing 4	NM_145134	-2.63441
Tas1r2	taste receptor, type 1, member 2	NM_031873	-2.63823
Adh4	alcohol dehydrogenase 4 (class II), pi polypeptide	NM_011996	-2.66128
Reg3a	regenerating islet-derived 3 alpha	NM_011259	-2.69086
Gpr151	G protein-coupled receptor 151	NM_181543	-2.70755
Slc6a20b	solute carrier family 6 (neurotransmitter transporter), member 20B	NM_011731	-2.72146
Gstm3	glutathione S-transferase, mu 3	NM_010359	-2.74784
Acox2	acyl-Coenzyme A oxidase 2, branched chain	NM_053115	-2.82297
Mmp12	matrix metallopeptidase 12	NM_008605	-2.82549
Cml2	camello-like 2	NM_053096	-2.90361
Fam47e	family with sequence similarity 47, member E	NM_001170571	-2.90575
Csf2	colony stimulating factor 2	NM_009969	-3.00209
Mylk3	myosin light chain kinase 3	NM_175441	-3.00945
Kl	klotho	NM_013823	-3.01558
Gstm1	glutathione S-transferase, mu 1	NM_010358	-3.08432
Akr1c14	aldo-keto reductase family 1, member C14	NM_134072	-3.08578
Slc28a1	solute carrier family 28 (sodium-coupled nucleoside transporter), member 1	NM_001004184	-3.11899
Cym	chymosin	NM_001111143	-3.13198
Adam2	a disintegrin and metallopeptidase domain 2	NM_009618	-3.16836
Olfr165	olfactory receptor 165	NM_146466	-3.2176
Tmem202	transmembrane protein 202	NM_178388	-3.50987
Ugt2b5	UDP glucuronosyltransferase 2 family, polypeptide B5	NM_009467	-3.51776
Otop3	otopetrin 3	NM_027132	-3.57237
Hao2	hydroxyacid oxidase 2	NM_019545	-3.71135
Gkn3	gastrokine 3	NM_026860	-3.92006
Fras1	Fraser syndrome 1 homolog	NM_175473	-4.05354
BC089597	cDNA sequence BC089597	NM_145424	-4.20228
Mcoln3	mucolipin 3	NM_134160	-4.41436
Cyp2c55	cytochrome P450, family 2, subfamily c, polypeptide 55	NM_028089	-4.44704
Ppm1n	protein phosphatase, Mg2+/Mn2+ dependent, 1N	NM_177691	-4.48539
Cyp2c66	cytochrome P450, family 2, subfamily c, polypeptide 66	NM_001011707	-4.58536
Cyp2c38	cytochrome P450, family 2, subfamily c, polypeptide 38	NM_010002	-5.23419
