# Supplementary material for: Interleukin-17 receptor A (IL-17RA) as a central regulator of the protective immune response against Giardia
Source: Sci Rep. 2017 Aug 17;7:8520. doi: 10.1038/s41598-017-08590-x (PMC5561107; doi:10.1038/s41598-017-08590-x)
Supplement: Supplementary file 6 — Table S5 [file 41598_2017_8590_MOESM6_ESM.xls]

## Sheet: S5. IPA KO INF vs KO CT
Function	IPA prediction	Involved upregulated genes	Involved downregulated genes
Apoptosis of neurons	Increased	NOS2, SERPINA3N, IL10, MUSK, PCSK9	GSTM1, NR1D1, GHRL
Quantity of anion	Increased	NOS2, IL10	SLC4A5, KL
Apoptosis of brain cells	Increased	NOS2, SERPINA3N, IL10, AATK	KL, GHRL
Damage of kidney	Increased	NOS2, IL10, POU2F2	CYP2C38, KL, CYP2J6
Blood pressure	Increased	NOS2, IL10	CYP2C38, KL, SLC4A5, CYP2J6, GHRL
Synthesis of terpenoid	Decreased		RDH16, CSF2, ADH4, ALDH1A1, NR1D1
Metabolism of terpenoid	Decreased	SLC10A2, CYP3A44, PCSK9	CYP2C38, CYP2C66, RDH16, AKR1C14, CSF2
Response of myeloid cells	Decreased	NOS2, IL10	CSF2, CRP, CD209A
Response of phagocytes	Decreased	NOS2, IL10	CSF2, CRP, CD209A
Modification of retinaldehyde	Decreased		CYP2C38, CYP2C66, RDH16, ADH4, ALDH1A1
