# Supplementary material for: Interleukin-17 receptor A (IL-17RA) as a central regulator of the protective immune response against Giardia
Source: Sci Rep. 2017 Aug 17;7:8520. doi: 10.1038/s41598-017-08590-x (PMC5561107; doi:10.1038/s41598-017-08590-x)
Supplement: Supplementary file 7 — Table S6 [file 41598_2017_8590_MOESM7_ESM.xls]

## Sheet: S7. Diff resp to inf
Gene symbol	Gene name	RefSeq ID	Fold change A	Fold change B
Tmem27	transmembrane protein 27	NM_020626	47.6881	3.93993
Mbl2	mannose-binding lectin 2	NM_010776	29.25	6.46681
Dppa3	developmental pluripotency-associated 3	NM_139218	13.0908	2.97088
Nfe2	nuclear factor, erythroid derived 2	NM_008685	11.4459	2.85972
Gsdmc	gasdermin C	NM_031378	9.33094	3.90345
Gp1ba	glycoprotein 1b, alpha polypeptide	NM_010326	8.60608	3.51817
Rgs22	regulator of G-protein signalling 22	NM_001195748	7.24821	3.54124
Gsdmc2	gasdermin C2	NM_177912	7.15895	3.74578
Nmu	neuromedin U	NM_019515	6.75937	2.17522
Ccdc129	coiled-coil domain containing 129	NM_001081665	5.93827	2.54398
Gpr123	adhesion G protein-coupled receptor A1	NM_177469	5.60449	3.37403
Ang4	angiogenin, ribonuclease A family, member 4	NM_177544	5.56045	7.20356
Duox2	dual oxidase 2	NM_177610	5.54784	4.10386
Rab44	RAB44, member RAS oncogene family	NM_001002786	5.36903	4.26258
Mrgpra9	MAS-related GPR, member A9	NM_001288801	5.20282	7.76697
Rgs18	regulator of G-protein signaling 18	NM_022881	5.16577	7.08891
Alox5	arachidonate 5-lipoxygenase	NM_009662	5.16449	2.29037
Itga2b	integrin alpha 2b	NM_010575	4.95766	3.43733
Ly6k	lymphocyte antigen 6 complex, locus K	NM_029627	4.90958	4.52456
Frmpd1	FERM and PDZ domain containing 1	NM_001081172	4.89731	2.71034
Gm973	predicted gene 973	NM_001013771	4.80117	2.44532
Retnlg	resistin like gamma	NM_181596	4.09421	2.16395
Sucnr1	succinate receptor 1	NM_032400	4.07604	5.70619
Cldn20	claudin 20	NM_001101560	4.03932	2.21903
Avil	advillin	NM_009635	3.97759	2.32132
Tal1	T cell acute lymphocytic leukemia 1	NM_011527	3.97554	5.93811
Gata2	GATA binding protein 2	NM_008090	3.96685	4.39278
Alox5ap	arachidonate 5-lipoxygenase activating protein	NM_009663	3.92048	2.07878
Reg4	regenerating islet-derived family, member 4	NM_026328	3.62963	2.76798
Defa-ps1	defensin, alpha, pseudogene 1	NR_003146	3.54729	5.88695
Nos2	nitric oxide synthase 2, inducible	NM_010927	3.52882	10.4165
Gm15299	predicted pseudogene 15299	NM_001170955	3.48195	7.88849
Chat	choline acetyltransferase	NM_009891	3.38223	2.8998
Gnat3	guanine nucleotide binding protein, alpha transducing 3	NM_001081143	3.36608	5.93074
BC048546	cDNA sequence BC048546	NM_001001179	3.32307	2.12791
Slc4a11	solute carrier family 4, sodium bicarbonate transporter-like, member 11	NM_001081162	3.21042	2.69764
Sh2d7	SH2 domain containing 7	NM_173778	3.18103	2.00102
Cpvl	carboxypeptidase, vitellogenic-like	NM_027749	3.14923	2.92293
Defa17	defensin, alpha, 17	NM_001167790	3.08795	3.31863
Strip2	striatin interacting protein 2	NR_104576	3.08071	2.2392
Lama3	laminin, alpha 3	NM_010680	3.05877	2.31043
Emilin2	elastin microfibril interfacer 2	NM_145158	3.03058	2.29395
Tnfsf15	tumor necrosis factor superfamily, member 15	NM_177371	2.9809	4.26358
Pou2f3	POU domain, class 2, transcription factor 3	NM_011139	2.91464	2.18999
Clca3	chloride channel calcium activated 1	NM_017474	2.87527	2.17551
Cd177	CD177 antigen	NM_026862	2.87242	3.58378
Actc1	actin, alpha, cardiac muscle 1	NM_009608	2.85283	3.23776
Gfi1b	growth factor independent 1B	NM_008114	2.76341	2.11248
Gpr97	adhesion G protein-coupled receptor G3	NM_173036	2.64087	2.58943
Krt12	keratin 12	NM_010661	2.61961	2.85911
Rgs13	regulator of G-protein signaling 18	NM_022881	2.57854	2.25988
Spink4	serine peptidase inhibitor, Kazal type 4	NM_011463	2.52399	2.75113
Optc	opticin	NM_054076	2.40826	2.04641
Cd300lb	CD300 antigen like family member B	NM_199221	2.40803	2.13282
Adcy8	adenylate cyclase 8	NM_009623	2.38164	2.47356
Edn1	endothelin 1	NM_010104	2.37454	2.17093
A4gnt	alpha-1,4-N-acetylglucosaminyltransferase	NM_001077424	2.34323	2.99996
Vgf	VGF nerve growth factor inducible	NM_001039385	2.27943	2.66268
Kcnj16	potassium inwardly-rectifying channel, subfamily J,member 16	NM_010604	2.23495	2.98093
Trpc3	transient receptor potential cation channel, subfamily C, member 3	NM_019510	2.22471	2.21665
Crybb3	crystallin, beta B3	NM_021352	2.22381	2.49914
Csf2rb2	colony stimulating factor 2 receptor, beta 2, low-affinity	NM_007781	2.21955	3.87327
Cemip	cell migration inducing protein, hyaluronan binding	NM_030728	2.19962	7.35752
Gmpr	guanosine monophosphate reductase	NM_025508	2.11955	2.65748
Cd34	CD34 antigen	NM_133654	2.08057	2.01168
Bst2	bone marrow stromal cell antigen 2	NM_198095	-2.10057	-2.30531
Slc13a2os	solute carrier family 13, member 2, opposite strand	NR_003282	-2.11719	2.39624
Psmb9	proteasome subunit, beta type 9	NM_013585	-2.13004	-2.63552
Oas1a	2'-5' oligoadenylate synthetase 1A	NM_145211	-2.13686	-2.71617
Cd7	CD7 antigen	NM_009854	-2.14447	-2.3893
Ccl5	chemokine (C-C motif) ligand 5	NM_013653	-2.1927	-2.3504
Irf7	interferon regulatory factor 7	NM_016850	-2.19551	-2.28966
Bche	butyrylcholinesterase	NM_009738	-2.21725	-2.59702
Gzma	granzyme A	NM_010370	-2.24166	-2.41476
Car2	carbonic anhydrase 2	NM_009801	-2.24458	-3.57896
Oas1c	2'-5' oligoadenylate synthetase 1C	NM_033541	-2.24764	-2.56431
Phf11d	PHD finger protein 11D	NM_199015	-2.30178	-2.41002
Gzmb	granzyme B	NM_013542	-2.3301	-2.53956
Nkg7	natural killer cell group 7 sequence	NM_024253	-2.33164	-2.17144
Slc6a20a	solute carrier family 6, member 20A	NM_139142	-2.34025	-4.35477
Oas1g	2'-5' oligoadenylate synthetase 1G	NM_011852	-2.34056	-2.44429
Tap1	transporter 1, ATP-binding cassette, sub-family B	NM_013683	-2.34065	-2.4317
Cxcl9	chemokine (C-X-C motif) ligand 9	NM_008599	-2.36273	-2.3146
Fscn3	fascin homolog 3, actin-bundling protein, testicular	NM_019569	-2.3859	-3.75093
Thpo	thrombopoietin	NM_009379	-2.40663	-2.02502
Il2rb	interleukin 2 receptor, beta chain	NM_008368	-2.41464	-2.13491
Ptprcap	protein tyrosine phosphatase, receptor type, C polypeptide-associated protein	NM_016933	-2.43839	-2.00082
Acadl	acyl-Coenzyme A dehydrogenase	NM_007381	-2.45616	-3.38977
Oas3	2'-5' oligoadenylate synthetase 3	NM_145226	-2.50037	-2.18459
Serpina3f	serine peptidase inhibitor, clade A,member 3F	NM_001168295	-2.50322	-2.02511
Ifi47	interferon gamma inducible protein 47	NM_008330	-2.51543	-2.39592
Cyp2j6	cytochrome P450, family 2, subfamily j, polypeptide 6	NM_010008	-2.57554	-2.83757
Oasl2	2'-5' oligoadenylate synthetase-like 2	NM_011854	-2.66495	-3.05692
Ddit4l	DNA-damage-inducible transcript 4-like	NM_030143	-2.69758	-3.53667
Aldh1a1	aldehyde dehydrogenase family 1, subfamily A1	NM_013467	-2.71078	-6.92223
Olfr165	olfactory receptor 165	NM_146466	-2.7187	-3.85045
Akr1c19	aldo-keto reductase family 1, member C19	NM_001013785	-2.733	-2.45771
Gbp6	guanylate binding protein 6	NM_194336	-2.74893	-2.97674
Herc6	hect domain and RLD 6	NM_025992	-2.81087	-3.8493
Wdpcp	WD repeat containing planar cell polarity effector	NM_145425	-2.81926	-2.22076
Olfr56	olfactory receptor 56	NM_010999	-2.84593	-3.57714
Apol10a	apolipoprotein L 10A	NM_177744	-2.87592	-3.3359
Trim30a	tripartite motif-containing 30A	NM_009099	-3.01293	-3.13674
Gpr151	G protein-coupled receptor 151	NM_181543	-3.0209	-4.06281
Gm12250	predicted gene 12250	NM_001135115	-3.11885	-2.39142
Cpn2	carboxypeptidase N, polypeptide 2	NM_027904	-3.24894	-8.19087
Rasd1	RAS, dexamethasone-induced 1	NM_009026	-3.35124	-2.52
Gcsam	germinal center associated, signaling and motility	NM_008099	-3.45481	-2.6776
Oas2	2'-5' oligoadenylate synthetase 2	NM_145227	-3.52755	-4.10372
Il17a	interleukin 17A	NM_010552	-3.61477	9.67319
Sell	selectin, lymphocyte	NM_011346	-3.68782	-2.2545
Zbp1	Z-DNA binding protein 1	NM_021394	-3.82097	-4.6897
Igtp	interferon gamma induced GTPase	NM_018738	-4.03731	-3.28393
Reg3a	regenerating islet-derived 3 alpha	NM_011259	-4.08241	-13.2451
Apol11b	apolipoprotein L 11b	NM_001143686	-4.10273	-2.77001
Gbp10	guanylate-binding protein 10	NM_001039646	-4.3863	-2.17919
Reg3g	regenerating islet-derived 3 gamma	NM_011260	-5.00919	-2.84512
Ifi44	interferon-induced protein 44	NM_133871	-5.19103	-5.22047
Gm156	predicted gene 156	NM_001014997	-5.82943	-4.54157
Reg3b	regenerating islet-derived 3 beta	NM_011036	-6.052	-4.16238
Klra5	killer cell lectin-like receptor, subfamily A, member 5	NM_008463	-9.28683	-3.27616
Havcr1	hepatitis A virus cellular receptor 1	NM_134248	-9.51483	-3.18423
Afm	afamin	NM_145146	-10.3571	-3.92192
1100001G20Rik	WAP four-disulfide core domain 21	NM_183249	-18.8968	-4.49536
