# Supplementary material for: Interleukin-17 receptor A (IL-17RA) as a central regulator of the protective immune response against Giardia
Source: Sci Rep. 2017 Aug 17;7:8520. doi: 10.1038/s41598-017-08590-x (PMC5561107; doi:10.1038/s41598-017-08590-x)
Supplement: Supplementary file 8 — Table S7 [file 41598_2017_8590_MOESM8_ESM.xls]

## Sheet: S3. WT CT vs KO CT
Gene symbol	Gene name	RefSeq ID	Fold change
Clec1b	C-type lectin domain family 1 member B	NM_019985	29.4514
Klrb1b	killer cell lectin-like receptor subfamily B member 1B	NM_030599	18.6787
Tmem27	transmembrane protein 27	NM_020626	12.8401
Paqr9	progestin and adipoQ receptor family member 9	NM_198414	10.5578
Mid1	midline 1	NM_183151	9.11864
Sprr2b	small proline rich protein 2B	NM_011469	8.21789
Chac1	ChaC glutathione specific gamma-glutamylcyclotransferase 1	NM_026929	7.41201
Cldn9	claudin 9	NM_020293	6.43206
Tmem252	transmembrane protein 252	NM_183160	6.29724
Aldh1l2	aldehyde dehydrogenase 1 family member L2	NM_153543	6.05016
1810008I18Rik	RIKEN cDNA 1810008I18 gene	NR_045301	5.91465
4921539E11Rik	RIKEN cDNA 4921539E11 gene	NM_027612	5.55874
Nr0b2	nuclear receptor subfamily 0 group B member 2	NM_011850	5.39375
Gm2061	predicted gene 2061	NR_040305	5.36276
Klrb1c	killer cell lectin-like receptor subfamily B member 1C	NM_008527	5.23466
Klra3	killer cell lectin-like receptor, subfamily A, member 3	NM_010648	5.05857
Scn4b	sodium voltage-gated channel beta subunit 4	NM_001013390	4.93385
Bmpr1b	bone morphogenetic protein receptor type 1B	NM_007560	4.61711
Cyp4a10	cytochrome P450, family 4, subfamily a, polypeptide 10	NM_010011	4.49947
Clu	clusterin	NM_013492	4.4219
Egf	epidermal growth factor	NM_010113	4.39464
Tdpoz3	TD and POZ domain containing 3	NM_207271	4.3748
3930402G23Rik	RIKEN cDNA 3930402G23 gene	NR_030715	4.2276
1700023E05Rik	theg spermatid protein like	NM_027970	4.22369
Akr1b8	aldo-keto reductase family 1, member B8	NM_008012	4.17851
Nfil3	nuclear factor, interleukin 3 regulated	NM_017373	4.15152
Etv4	ETS variant 4	NM_008815	4.05029
Azgp1	alpha-2-glycoprotein 1, zinc-binding	NM_013478	4.04927
Arntl	aryl hydrocarbon receptor nuclear translocator like	NM_007489	4.03876
Fabp7	fatty acid binding protein 7	NM_021272	3.97385
Pik3c2g	phosphatidylinositol-4-phosphate 3-kinase catalytic subunit type 2 gamma	NM_207683	3.92347
Kirrel2	kin of IRRE like 2 (Drosophila)	NM_172898	3.90315
Pcsk2	proprotein convertase subtilisin/kexin type 2	NM_008792	3.90028
Erdr1	erythroid differentiation regulator 1	NM_133362	3.89205
Igsf11	immunoglobulin superfamily member 11	NM_170599	3.8602
B3gnt7	UDP-GlcNAc:betaGal beta-1,3-N-acetylglucosaminyltransferase 7	NM_145222	3.84335
Rsad2	radical S-adenosyl methionine domain containing 2	NM_021384	3.7756
Slc38a8	solute carrier family 38 member 8	NM_001009950	3.769
Banf2	barrier to autointegration factor 2	NM_207275	3.73495
Klrc1	killer cell lectin like receptor C1	NM_010652	3.70497
Slc34a2	solute carrier family 34 member 2	NM_011402	3.68841
Nup62cl	nucleoporin 62 C-terminal like	NM_001081668	3.63214
9430041J12Rik	RIKEN cDNA 9430041J12 gene	NR_033568	3.61199
Abca4	ATP binding cassette subfamily A member 4	NM_007378	3.60577
Adamts4	ADAM metallopeptidase with thrombospondin type 1 motif 4	NM_172845	3.60277
Ngf	nerve growth factor	NM_013609	3.58598
Col7a1	collagen type VII alpha 1 chain	NM_007738	3.58047
Mkx	mohawk homeobox	NM_177595	3.56853
Gm3558	predicted gene 3558	NM_001270842	3.53786
Asb11	ankyrin repeat and SOCS box containing 11	NM_026853	3.48282
Gm14446	GM14446 gene product from transcript GM14446-RA	NM_001110517	3.47035
Tmem116	transmembrane protein 116	NM_029912	3.46299
Klrb1a	killer cell lectin-like receptor subfamily B member 1A	NM_010737	3.45663
Dpf1	double PHD fingers 1	NM_013874	3.44383
Gstm4	glutathione S-transferase mu 4	NM_026764	3.44334
4933433H22Rik	RIKEN cDNA 4933433H22 gene	NR_045458	3.39422
Cxcl5	C-X-C motif chemokine ligand 5	NM_009141	3.38271
Shank1	SH3 and multiple ankyrin repeat domains 1	NM_001034115	3.37269
Sprr1a	small proline rich protein 1A	NM_009264	3.36899
Nox1	NADPH oxidase 1	NM_172203	3.35959
Fetub	fetuin B	NM_021564	3.3592
Ugt1a6a	UDP glucuronosyltransferase 1 family, polypeptide A6A	NM_145079	3.29816
Hapln4	hyaluronan and proteoglycan link protein 4	NM_177900	3.26728
Anxa10	annexin A10	NM_011922	3.26105
Hes7	hes family bHLH transcription factor 7	NM_033041	3.25378
Fat3	FAT atypical cadherin 3	NM_001080814	3.20301
Tmem221	transmembrane protein 221	NM_001100462	3.1923
St6galnac1	ST6 N-acetylgalactosaminide alpha-2,6-sialyltransferase 1	NM_011371	3.17813
Slc37a2	solute carrier family 37 member 2	NM_020258	3.1698
Cdkn2a	cyclin dependent kinase inhibitor 2A	NM_009877	3.1687
9130409I23Rik	RIKEN cDNA 4933433H22 gene	NM_001033819	3.14657
Eda	ectodysplasin A	NM_010099	3.14275
Trim10	tripartite motif containing 10	NM_011280	3.10364
Prg4	proteoglycan 4	NM_021400	3.04581
Cd5l	CD5 molecule like	NM_009690	3.04267
Pnp2	purine-nucleoside phosphorylase 2	NM_001123371	2.98896
Mfsd7c	feline leukemia virus subgroup C cellular receptor family member 2	NM_145447	2.97349
Gstm3	glutathione S-transferase mu 3	NM_010359	2.93371
Fer1l4	fer-1 like family member 4, pseudogene	NM_001136556	2.89166
P2rx1	purinergic receptor P2X 1	NM_008771	2.88404
Klrg1	killer cell lectin like receptor G1	NM_016970	2.87814
Ccdc170	coiled-coil domain containing 170	NM_001195672	2.87674
Fst	follistatin	NM_008046	2.87269
Mbl2	mannose binding lectin 2	NM_010776	2.86938
Pzp	PZP, alpha-2-macroglobulin like	NM_007376	2.86528
Mfap5	microfibrillar associated protein 5	NM_015776	2.8213
Gstm1	glutathione S-transferase mu 1	NM_010358	2.81806
Gna14	G protein subunit alpha 14	NM_008137	2.81549
Rcan2	regulator of calcineurin 2	NM_207649	2.81248
Gpr98	adhesion G protein-coupled receptor V1	NM_054053	2.81114
Tnni1	troponin I1, slow skeletal type	NM_021467	2.794
Oas2	2'-5'-oligoadenylate synthetase 2	NM_145227	2.78222
Epb4.1l1	erythrocyte membrane protein band 4.1 like 1	NM_013510	2.76708
Syt3	synaptotagmin 3	NM_016663	2.7624
Phgdh	phosphoglycerate dehydrogenase	NM_016966	2.75385
Serpinb2	serpin family B member 2	NM_011111	2.75154
Slc9a3	solute carrier family 9 member A3	NM_001081060	2.75109
Clec9a	C-type lectin domain family 9 member A	NM_172732	2.75038
Spon2	spondin 2	NM_133903	2.74892
Cfhr2	complement factor H related 2	NM_001025575	2.74715
Ypel2	yippee like 2	NM_001005341	2.73967
Reep5	receptor accessory protein 5	NM_007874	2.70955
Gm973	predicted gene 973	NM_001013771	2.66967
Bok	BOK, BCL2 family apoptosis regulator	NM_016778	2.66406
Rasl11a	RAS like family 11 member A	NM_026864	2.66236
Me1	malic enzyme 1	NM_008615	2.65653
Chodl	chondrolectin	NM_139134	2.64806
Clec2i	C-type lectin domain family 2, member i	NM_020257	2.62816
Oscp1	organic solute carrier partner 1	NM_172701	2.62469
Dio2	iodothyronine deiodinase 2	NM_010050	2.62117
Dab1	DAB1, reelin adaptor protein	NR_104385	2.61592
Pcdh12	protocadherin 12	NM_017378	2.59654
Abcc3	ATP binding cassette subfamily C member 3	NM_029600	2.5962
Isg15	ISG15 ubiquitin-like modifier	NM_015783	2.59285
Sez6l	seizure related 6 homolog like	NM_019982	2.58964
Ces2h	carboxylesterase 2H	NM_001272045	2.58249
Phlda2	pleckstrin homology like domain family A member 2	NM_009434	2.58185
Alppl2	alkaline phosphatase, placental like 2	NM_007433	2.57853
Slc41a1	solute carrier family 41 member 1	NM_173865	2.57717
Serpina3h	serine (or cysteine) peptidase inhibitor, clade A, member 3H	NR_033450	2.57704
Adh4	alcohol dehydrogenase 4 (class II), pi polypeptide	NM_011996	2.56918
H2-Q10	histocompatibility 2, Q region locus 10	NM_010391	2.55499
Acaa1b	acetyl-Coenzyme A acyltransferase 1B	NM_146230	2.51921
Nfasc	neurofascin	NM_182716	2.51783
Oit1	family with sequence similarity 3 member D	NM_146050	2.4919
Fign	fidgetin, microtubule severing factor	NM_021716	2.47661
Slc30a10	solute carrier family 30 member 10	NM_001033286	2.4761
Ankrd22	ankyrin repeat domain 22	NM_024204	2.46322
Fam189a2	family with sequence similarity 189 member A2	NM_001114174	2.44099
Shroom1	shroom family member 1	NM_027917	2.43242
Itpr1	inositol 1,4,5-trisphosphate receptor type 1	NM_010585	2.42342
Fn3k	fructosamine 3 kinase	NM_022014	2.40743
Muc4	mucin 4, cell surface associated	NM_080457	2.40365
Morc1	MORC family CW-type zinc finger 1	NM_010816	2.40128
AA467197	expressed sequence AA467197	NM_001004174	2.40122
Acot1	acyl-CoA thioesterase 1	NM_012006	2.39405
Scube3	signal peptide, CUB domain and EGF like domain containing 3	NM_001004366	2.39376
Inha	inhibin alpha subunit	NM_010564	2.38627
Prg2	proteoglycan 2, pro eosinophil major basic protein	NM_008920	2.38371
Hsd17b2	hydroxysteroid 17-beta dehydrogenase 2	NM_008290	2.36412
Cabp1	calcium binding protein 1	NM_013879	2.35255
Dmp1	dentin matrix acidic phosphoprotein 1	NM_016779	2.34782
Ifit3	interferon induced protein with tetratricopeptide repeats 3	NM_010501	2.34511
C1rl	complement C1r subcomponent like	NM_181344	2.33837
Baiap2l1	BAI1 associated protein 2 like 1	NM_025833	2.32663
Gpr33	G protein-coupled receptor 33 (gene/pseudogene)	NM_008159	2.3224
Bhlha15	basic helix-loop-helix family member a15	NM_010800	2.322
Ranbp3l	RAN binding protein 3 like	NM_198024	2.31821
Ppp1r14d	protein phosphatase 1 regulatory inhibitor subunit 14D	NM_028104	2.30661
Scgb3a1	secretoglobin family 3A member 1	NM_170727	2.30631
Fut1	fucosyltransferase 1 (H blood group)	NM_008051	2.28602
Gdap1l1	ganglioside induced differentiation associated protein 1 like 1	NM_144891	2.27877
Fzd3	frizzled class receptor 3	NM_021458	2.27668
Barx2	BARX homeobox 2	NM_013800	2.25852
Ppp4r4	protein phosphatase 4 regulatory subunit 4	NM_028980	2.25835
St5	suppression of tumorigenicity 5	NR_037617	2.25515
Shisa4	shisa family member 4	NM_175259	2.24796
Angpt1	angiopoietin 1	NM_009640	2.24653
Areg	amphiregulin	NM_009704	2.24594
6430710C18Rik	RIKEN cDNA 6430710C18 gene	NR_102349	2.23267
Spock3	SPARC/osteonectin, cwcv and kazal like domains proteoglycan 3	NM_023689	2.20381
Fndc7	fibronectin type III domain containing 7	NM_177091	2.19759
Npas2	neuronal PAS domain protein 2	NM_008719	2.19611
Arhgap44	Rho GTPase activating protein 44	NM_175003	2.19107
Fam212a	family with sequence similarity 212 member A	NM_026597	2.1899
Mical1	microtubule associated monooxygenase, calponin and LIM domain containing 1	NM_138315	2.16541
Nmur1	neuromedin U receptor 1	NM_010341	2.15987
Il1a	interleukin 1 alpha	NM_010554	2.15798
Igf1	insulin like growth factor 1	NM_184052	2.15737
Mt2	metallothionein 2A	NM_008630	2.15159
Pigr	polymeric immunoglobulin receptor	NM_011082	2.14415
Oasl1	2'-5' oligoadenylate synthetase-like 1	NM_145209	2.1436
Scarb1	scavenger receptor class B member 1	NM_016741	2.14258
BC018473	cDNA sequence BC018473	NR_003364	2.12774
Usp18	ubiquitin specific peptidase 18	NM_011909	2.12471
4430402I18Rik	RIKEN cDNA 4430402I18 gene	NM_198651	2.12374
Ifit1	interferon induced protein with tetratricopeptide repeats 1	NM_008331	2.11987
Stard6	StAR related lipid transfer domain containing 6	NM_0290198	2.10431
Herc6	HECT and RLD domain containing E3 ubiquitin protein ligase family member 6	NM_025992	2.09705
Slc6a9	solute carrier family 6 member 9	NM_008135	2.09141
Dnajc6	DnaJ heat shock protein family (Hsp40) member C6	NM_198412	2.08522
2010005H15Rik	RIKEN cDNA 2010005H15 gene	NM_029733	2.08445
Map2	microtubule associated protein 2	NM_008632	2.07264
Ppapdc3	phospholipid phosphatase 7 (inactive)	NM_145521	2.06859
4930402H24Rik	RIKEN cDNA 4930402H24 gene	NM_029432	2.06381
Slc1a2	solute carrier family 1 member 2	NM_011393	2.06211
Vsig2	V-set and immunoglobulin domain containing 2	NM_020518	2.05827
E2f2	E2F transcription factor 2	NM_177733	2.04328
Hcn1	hyperpolarization activated cyclic nucleotide gated potassium channel 1	NM_010408	2.04056
Ddc	dopa decarboxylase	NM_016672	2.03748
Gzmk	granzyme K	NM_008196	2.03562
Dtnb	dystrobrevin beta	NR_027870	2.03432
Fam149a	family with sequence similarity 149 member A	NM_153535	2.03154
Ly6g6d	lymphocyte antigen 6 family member G6D	NM_033478	2.02905
Eln	elastin	NM_007925	2.00912
Clstn3	calsyntenin 3	NM_153508	2.0032
8430427H17Rik	nucleolar protein 4-like	NM_001134300	2.00214
4930539E08Rik	RIKEN cDNA 4930539E08 gene	NM_172450	2.00102
Lpar3	lysophosphatidic acid receptor 3	NM_022983	-2.00019
Lrp12	LDL receptor related protein 12	NM_172814	-2.00429
Abca14	ATP-binding cassette, sub-family A (ABC1), member 14	NM_026458	-2.00459
1700016C15Rik	RIKEN cDNA 1700016C15 gene	NM_027077	-2.00637
Coq10b	coenzyme Q10B	NM_026424	-2.01033
1700109H08Rik	RIKEN cDNA 1700109H08 gene	NM_029843	-2.01252
Pank3	pantothenate kinase 3	NM_145962	-2.01415
Slc5a4a	solute carrier family 5, member 4a	NM_133184	-2.02118
Clca1	chloride channel accessory 1	NM_009899	-2.04037
Arl5b	ADP ribosylation factor like GTPase 5B	NM_029466	-2.04325
Herpud1	homocysteine inducible ER protein with ubiquitin like domain 1	NM_022331	-2.0451
Nxpe5	neurexophilin and PC-esterase domain family, member 5	NM_001013773	-2.04843
Slc7a8	solute carrier family 7 member 8	NM_016972	-2.05167
Rwdd2a	RWD domain containing 2A	NM_027100	-2.06151
Susd2	sushi domain containing 2	NM_027890	-2.06893
Sord	sorbitol dehydrogenase	NM_146126	-2.07561
Plek2	pleckstrin 2	NM_013738	-2.07615
Cd163	CD163 molecule	NM_053094	-2.07912
Nxpe3	neurexophilin and PC-esterase domain family member 3	NM_001134457	-2.08805
Slc41a3	solute carrier family 41 member 3	NM_027868	-2.09185
Mapk4	mitogen-activated protein kinase 4	NM_172632	-2.09537
Rev1	REV1, DNA directed polymerase	NM_019570	-2.10498
9030404E10Rik	RIKEN cDNA 9030404E10 gene	NR_045878	-2.10737
Gm13051	GM13051 gene product from transcript GM13051-RA	NM_001037926	-2.10861
Serpina1b	serine (or cysteine) preptidase inhibitor, clade A, member 1B	NM_009244	-2.10912
Cdc42se2	CDC42 small effector 2	NM_178626	-2.11573
Fhit	fragile histidine triad	NM_010210	-2.11578
Hoxd8	homeobox D8	NM_008276	-2.12309
Olfr165	olfactory receptor 165	NM_146466	-2.1285
Osbpl3	oxysterol binding protein like 3	NM_027881	-2.12977
4933411E08Rik	RIKEN cDNA 4933411E08 gene	NR_045342	-2.1337
Slco5a1	solute carrier organic anion transporter family member 5A1	NM_172841	-2.13712
Trdmt1	tRNA aspartic acid methyltransferase 1	NM_010067	-2.14038
Cd8b1	CD8b molecule	NM_009858	-2.14178
Igj	joining chain of multimeric IgA and IgM	NM_152839	-2.14428
Dfna5	DFNA5, deafness associated tumor suppressor	NM_018769	-2.1455
Ccrn4l	nocturnin	NM_009834	-2.15536
Hif3a	hypoxia inducible factor 3 alpha subunit	NM_016868	-2.15805
Satb2	SATB homeobox 2	NM_139146	-2.16218
Mzb1	marginal zone B and B1 cell specific protein	NM_027222	-2.16271
0610005C13Rik	RIKEN cDNA 0610005C13 gene	NR_038166	-2.16446
Guca2a	guanylate cyclase activator 2A	NM_008190	-2.1653
3300002I08Rik	RIKEN cDNA 3300002I08 gene	NM_027017	-2.17222
Slc7a15	solute carrier family 7 (cationic amino acid transporter, y+ system), member 15	NM_177802	-2.17749
Bmp8b	bone morphogenetic protein 8b	NM_007559	-2.18371
Map3k6	mitogen-activated protein kinase kinase kinase 6	NM_016693	-2.19679
Ptprd	protein tyrosine phosphatase, receptor type D	NM_011211	-2.20225
Slc15a1	solute carrier family 15 member 1	NM_053079	-2.20772
Nmrk1	nicotinamide riboside kinase 1	NM_145497	-2.23185
Mfsd2b	major facilitator superfamily domain containing 2B	NM_001033488	-2.23297
Bcl2l15	BCL2 like 15	NM_001142960	-2.23766
Mpp4	membrane palmitoylated protein 4	NM_145143	-2.25118
Sis	platelet derived growth factor subunit B	NM_001081137	-2.25263
Sgk3	serum/glucocorticoid regulated kinase family member 3	NM_177547	-2.26088
Fam118a	family with sequence similarity 118 member A	NM_133750	-2.27258
Pcp4l1	Purkinje cell protein 4 like 1	NM_025557	-2.27277
Ace	angiotensin I converting enzyme	NM_207624	-2.274
Vwa1	von Willebrand factor A domain containing 1	NM_147776	-2.27569
Ccbl1	kynurenine aminotransferase 1	NM_172404	-2.28207
Gm16157	predicted gene 16157	NR_040341	-2.28435
Abhd2	abhydrolase domain containing 2	NM_018811	-2.28837
Cdh23	cadherin related 23	NR_045556	-2.30915
Clca6	chloride channel accessory 4A	NM_207208	-2.31688
Usp2	ubiquitin specific peptidase 2	NM_198092	-2.32382
Fmo2	flavin containing monooxygenase 2	NM_018881	-2.32851
Leap2	liver enriched antimicrobial peptide 2	NM_153069	-2.33352
Styxl1	serine/threonine/tyrosine interacting like 1	NM_029659	-2.33612
Mirlet7bhg	MIRLET7B host gene	NR_110483	-2.34121
Slc47a1	solute carrier family 47 member 1	NM_026183	-2.34739
Kalrn	kalirin, RhoGEF kinase	NM_177357	-2.34987
Daam1	dishevelled associated activator of morphogenesis 1	NM_172464	-2.35285
Slc20a1	solute carrier family 20 member 1	NM_015747	-2.35767
Hpgd	hydroxyprostaglandin dehydrogenase 15-(NAD)	NM_008278	-2.36451
Osbpl1a	oxysterol binding protein like 1A	NR_045524	-2.37524
Abca1	ATP binding cassette subfamily A member 1	NM_013454	-2.39364
Gls	glutaminase	NM_001113383	-2.39993
Grin2a	glutamate ionotropic receptor NMDA type subunit 2A	NM_008170	-2.40993
AI854703	expressed sequence AI854703	NR_027236	-2.40993
P2ry2	purinergic receptor P2Y2	NM_008773	-2.41367
Guca2b	guanylate cyclase activator 2B	NM_008191	-2.42897
Ccdc152	coiled-coil domain containing 152	NM_001166063	-2.43834
Trpm6	transient receptor potential cation channel subfamily M member 6	NM_153417	-2.4438
Hsd3b3	hydroxy-delta-5-steroid dehydrogenase, 3 beta- and steroid delta-isomerase 3	NM_001161745	-2.44603
Sftpb	surfactant protein B	NM_147779	-2.44666
Trim30e-ps1	tripartite motif-containing 30E, pseudogene 1	NR_033673	-2.47426
Plekhh1	pleckstrin homology, MyTH4 and FERM domain containing H1	NM_181073	-2.48928
Cry2	cryptochrome circadian clock 2	NM_009963	-2.50389
Car14	carbonic anhydrase 14	NM_011797	-2.50682
Cys1	cystin 1	NM_138686	-2.50872
Gm3893	predicted gene 3893 [ Mus musculus (house mouse) ]	NR_033506	-2.51084
Fam169b	family with sequence similarity 169 member B	NM_001013811	-2.51904
Tns4	tensin 4	NM_172564	-2.52734
Cipc	CLOCK interacting pacemaker	NM_173735	-2.54231
Papss1	3'-phosphoadenosine 5'-phosphosulfate synthase 1	NM_011863	-2.5434
Marcksl1-ps4	MARCKS-like 1, pseudogene 4	NR_028405	-2.54692
Zmat4	zinc finger matrin-type 4	NM_177086	-2.55633
Cecr6	cat eye syndrome chromosome region, candidate 6	NM_033567	-2.56346
Mertk	MER proto-oncogene, tyrosine kinase	NM_008587	-2.57054
Rnf208	ring finger protein 208	NM_176834	-2.57248
Slc5a6	solute carrier family 5 member 6	NM_177870	-2.57801
Bnip3	BCL2 interacting protein 3	NM_009760	-2.58116
Gsdma2	gasdermin A2	NM_029727	-2.58218
Col25a1	collagen type XXV alpha 1 chain	NM_198711	-2.60368
Cml5	N-acetyltransferase 8 (GCN5-related) family member 5	NM_023493	-2.60766
Mir194-1	microRNA 194-1	NR_029580	-2.62044
Acsm5	acyl-CoA synthetase medium-chain family member 5	NM_178758	-2.63057
Ppef2	protein phosphatase with EF-hand domain 2	NM_011148	-2.63486
Lect2	leukocyte cell derived chemotaxin 2	NM_010702	-2.63724
Mir215	microRNA 215	NR_029908	-2.64553
Fam35a	family with sequence similarity 35 member A	NM_029389	-2.6469
Cabyr	calcium binding tyrosine phosphorylation regulated	NM_181731	-2.65235
Dpp10	dipeptidyl peptidase like 10	NM_199021	-2.67682
Gm11128	GM11128 gene product from transcript GM11128-RA	NM_001201389	-2.72344
Gm11166	predicted gene 11166	NR_024558	-2.72416
Nr1d2	nuclear receptor subfamily 1 group D member 2	NM_011584	-2.73454
Abca5	ATP binding cassette subfamily A member 5	NM_147219	-2.74801
Cyp3a57	cytochrome P450, family 3, subfamily a, polypeptide 57	NM_001100180	-2.74833
Zpbp2	zona pellucida binding protein 2	NM_199419	-2.75042
Mapk6	mitogen-activated protein kinase 6	NM_027418	-2.77319
Fam69c	family with sequence similarity 69 member C	NM_173770	-2.79268
Dgat2	diacylglycerol O-acyltransferase 2	NM_026384	-2.80584
Psg27	pregnancy-specific glycoprotein 27	NM_001037168	-2.8094
Tfcp2l1	transcription factor CP2 like 1	NM_023755	-2.81636
Lyrm7os	LYR motif containing 7, opposite strand	NR_040284	-2.81818
Mcoln3	mucolipin 3	NM_134160	-2.83003
Plk5	polo like kinase 5	NM_183152	-2.843
Gas2l3	growth arrest specific 2 like 3	NM_001284344	-2.84847
Mfsd7b	feline leukemia virus subgroup C cellular receptor 1	NM_001081259	-2.86841
Usp35	ubiquitin specific peptidase 35	NM_001177412	-2.88784
Baat	bile acid-CoA:amino acid N-acyltransferase	NM_007519	-2.89212
Kif27	kinesin family member 27	NM_175214	-2.8948
Gm6289	chloride channel accessory 4C, pseudogene	NM_001039222	-2.90523
Gm2381	predicted gene 2381	NR_046214	-2.90595
Wee1	WEE1 G2 checkpoint kinase	NM_009516	-2.91445
Tas1r2	taste 1 receptor member 2	NM_031873	-2.91475
Upk3a	uroplakin 3A	NM_023478	-2.91854
Abcb1a	ATP-binding cassette, sub-family B (MDR/TAP), member 1A	NM_011076	-2.92417
Dock2	dedicator of cytokinesis 2	NM_033374	-2.9303
Cyp2u1	cytochrome P450 family 2 subfamily U member 1	NM_027816	-2.93789
Wnt5b	Wnt family member 5B	NM_009525	-2.94631
Bhlhe41	basic helix-loop-helix family member e41	NM_024469	-2.95147
Aqp1	aquaporin 1 (Colton blood group)	NM_007472	-2.99627
Zbtb16	zinc finger and BTB domain containing 16	NM_001033324	-3.00151
Hp	haptoglobin	NM_017370	-3.04878
Xpnpep2	X-prolyl aminopeptidase 2	NM_133213	-3.05924
5830418P13Rik	RIKEN cDNA 5830418P13 gene	NR_040466	-3.06931
Nrg4	neuregulin 4	NM_032002	-3.08474
4933433G15Rik	RIKEN cDNA 4933433G15 gene	NR_040719	-3.08673
Tnfsf15	tumor necrosis factor superfamily member 15	NM_177371	-3.08679
B930025P03Rik	RIKEN cDNA B930025P03 gene	NR_040705	-3.15734
Syt14	synaptotagmin 14	NM_181546	-3.17205
Clgn	calmegin	NM_009904	-3.17528
Enam	enamelin	NM_017468	-3.18564
D930015M05Rik	RIKEN cDNA D930015M05 gene	NR_040621	-3.19236
Gm3219	predicted pseudogene 3219	NR_027380	-3.28104
Fam47e	family with sequence similarity 47 member E	NM_001170571	-3.28546
Glud1	glutamate dehydrogenase 1	NM_008133	-3.29791
Mchr1	melanin concentrating hormone receptor 1	NM_145132	-3.31733
Defb1	defensin beta 1	NM_007843	-3.40519
Enpp7	ectonucleotide pyrophosphatase/phosphodiesterase 7	NM_001030291	-3.43396
Hsd17b1	hydroxysteroid 17-beta dehydrogenase 1	NM_010475	-3.43849
4930546K05Rik	RIKEN cDNA 4930546K05 gene	NR_040754	-3.44159
Otop2	otopetrin 2	NM_172801	-3.44224
Osr2	odd-skipped related transciption factor 2	NM_054049	-3.46252
1600029I14Rik	RIKEN cDNA 1600029I14 gene	NR_028123	-3.51745
Cemip	cell migration inducing hyaluronan binding protein	NM_030728	-3.52638
Cyp2j8	cytochrome P450, family 2, subfamily j, polypeptide 8	NM_001104927	-3.52763
Slc23a1	solute carrier family 23 member 1	NM_011397	-3.55098
Klra17	killer cell lectin-like receptor, subfamily A, member 17	NM_133203	-3.55307
Slc5a12	solute carrier family 5 member 12	NM_001177624	-3.57433
Cyp27a1	cytochrome P450 family 27 subfamily A member 1	NM_024264	-3.57479
Stac2	SH3 and cysteine rich domain 2	NM_146028	-3.6271
Lsmem1	leucine rich single-pass membrane protein 1	NM_001033437	-3.66019
Rsph4a	radial spoke head 4 homolog A	NM_001162957	-3.66747
Klra5	killer cell lectin-like receptor, subfamily A, member 5	NM_008463	-3.68149
Hsd3b2	hydroxy-delta-5-steroid dehydrogenase, 3 beta- and steroid delta-isomerase 2	NM_153193	-3.74714
Adam6b	a disintegrin and metallopeptidase domain 6B	NM_001009545	-3.7696
Dusp9	dual specificity phosphatase 9	NM_029352	-3.8135
Klkb1	kallikrein B1	NM_008455	-3.8253
1100001G20Rik	WAP four-disulfide core domain 21	NM_183249	-3.82595
Klrc3	killer cell lectin like receptor C3	NM_021378	-3.8979
P2ry4	pyrimidinergic receptor P2Y4	NM_020621	-3.89935
Gm6460	predicted gene 6460	NM_001037919	-3.91422
Npl	N-acetylneuraminate pyruvate lyase	NM_028749	-3.92146
Pmp22	peripheral myelin protein 22	NM_008885	-3.95871
Pck1	phosphoenolpyruvate carboxykinase 1	NM_011044	-3.97199
Prkag3	protein kinase AMP-activated non-catalytic subunit gamma 3	NM_153744	-4.03032
Clec4f	C-type lectin domain family 4 member F	NM_016751	-4.07428
Sstr4	somatostatin receptor 4	NM_009219	-4.104
Slc35f4	solute carrier family 35 member F4	NM_029238	-4.16325
1700112E06Rik	RIKEN cDNA 1700112E06 gene	NM_028275	-4.19228
Fkbp5	FK506 binding protein 5	NM_010220	-4.24872
Sgk1	serum/glucocorticoid regulated kinase 1	NM_011361	-4.38514
Slc34a3	solute carrier family 34 member 3	NM_080854	-4.43905
Nts	neurotensin	NM_024435	-4.5833
Akr1c14	aldo-keto reductase family 1, member C14	NM_134072	-4.66773
Slc13a2	solute carrier family 13 member 2	NM_022411	-4.79608
Slc13a2os	solute carrier family 13 (sodium-dependent dicarboxylate transporter), member 2, opposite strand	NR_003282	-4.85761
Cd300c	CD300c molecule	NM_199225	-4.88804
Cubn	cubilin	NM_001081084	-5.06459
Tef	TEF, PAR bZIP transcription facto	NM_153484	-5.11321
Klrb1	killer cell lectin like receptor B1	NM_001099918	-5.11479
Amotl1	angiomotin like 1	NM_001081395	-5.15383
Per1	period circadian clock 1	NM_011065	-5.3629
Ano3	anoctamin 3	NM_001128103	-5.36394
Siglech	sialic acid binding Ig-like lectin H	NM_178706	-5.37631
Spata45	spermatogenesis associated 45	NM_029336	-5.39315
Adam2	ADAM metallopeptidase domain 2	NM_009618	-6.42429
Per2	period circadian clock 2	NM_011066	-7.60908
Klrb1-ps1	killer cell lectin-like receptor subfamily B member 1, pseudogene 1	NR_073569	-7.66589
A730036I17Rik	RIKEN cDNA A730036I17 gene	NR_045838	-8.80383
Dbp	D-box binding PAR bZIP transcription factor	NM_016974	-10.3788
Il17a	interleukin 17A	NM_010552	-10.4421
Per3	period circadian clock 3	NM_011067	-11.6191
Hlf	HLF, PAR bZIP transcription factor	NM_172563	-13.6108
BC064078	cDNA sequence BC064078	NR_015455	-14.0679
Ciart	circadian associated repressor of transcription	NM_001033302	-16.255
